# Supplementary material for: Exercise-related immune gene signature for hepatocellular carcinoma: machine learning and multi-omics analysis
Source: Front Immunol. 2025 Jun 20;16:1606711. doi: 10.3389/fimmu.2025.1606711 (PMC12226479; doi:10.3389/fimmu.2025.1606711)
Supplement: Supplementary file 1 [file DataSheet1.xlsx]

## Sheet: Index
Table S1 Abbreviations
Table S2 Exercise-related genes
Table S3 Macrophage-related genes
Table S4 WGCNA
Table S5 Differential gene expression analysis
Table S6 Correlation analysis with immune cell infiltration
Table S7 Univariate COX analyses
Table S8 qRT-PCR
Table S9 GO enrichment analysis
Table S10 KEGG enrichment analysis

## Sheet: Table S1
Table S1 Abbreviations
Full names	Abbreviations
Basigin	BSG
Biological process	BP
Catenin beta 1	CTNNB1
Cell-type Identification By Estimating Relative Subsets Of RNA Transcripts	CIBERSORT
Cytochrome P450 family 2 subfamily C member 9	CYP2C9
DLG associated protein 5	DLGAP5
Enolase 1	ENO1
Estimating the Proportion of Immune and Cancer cells	EPIC
Exercise-related immune genes	EIG
Exercise-related immune genes prognostic signature	EIGPS
Gene Expression Omnibus	GEO
Gene Ontology	GO
Gene Set Variation Analysis	GSVA
Glucose-6-phosphate dehydrogenase	G6PD
Hepatocellular carcinoma	HCC
High-risk group	HRG
International Cancer Genome Consortium	ICGC
Kaplan-Meier	K-M
Kyoto Encyclopedia of Genes and Genomes	KEGG
Low-risk group	LRG
Macrophage	Mφ
Microenvironment Cell Populations-counter	MCPCOUNTER
Peptidylprolyl isomerase A	PPIA
Phenylalanyl-tRNA synthetase subunit beta	FARSB
Principal component analysis	PCA
Quantitative Real-time PCR	qRT-PCR
Receiver Operating Characteristic	ROC
Single Cell RNA Sequencing	ScRNA
Solute carrier family 2 member 1	SLC2A1
The Cancer Genome Atlas	TCGA
Tumor Immune Dysfunction and Exclusion	TIDE
Tumor Immune Estimation Resource	TIMER
Tumor Mutational Burden	TMB
Tumor protein p53	TP53
UPF3B regulator of nonsense mediated mRNA decay	UPF3B
Weighted gene co-expression network analysis	WGCNA

## Sheet: Table S2
Table S2 Exercise-related genes
Gene Symbol	Description	Category	Uniprot ID	Gifts	GC Id	Relevance score	GeneCards Link
CHCHD10	Coiled-Coil-Helix-Coiled-Coil-Helix Domain Containing 10	Protein Coding	Q8WYQ3	51	GC22M023765	45.3947	https://www.genecards.org/cgi-bin/carddisp.pl?gene=CHCHD10
SLC16A1	Solute Carrier Family 16 Member 1	Protein Coding	P53985	61	GC01M113130	34.4295	https://www.genecards.org/cgi-bin/carddisp.pl?gene=SLC16A1
RYR1	Ryanodine Receptor 1	Protein Coding	P21817	61	GC19P132993	30.8592	https://www.genecards.org/cgi-bin/carddisp.pl?gene=RYR1
TBC1D24	TBC1 Domain Family Member 24	Protein Coding	Q9ULP9	51	GC16P002475	29.0248	https://www.genecards.org/cgi-bin/carddisp.pl?gene=TBC1D24
IL6	Interleukin 6	Protein Coding	P05231	63	GC07P022725	23.1706	https://www.genecards.org/cgi-bin/carddisp.pl?gene=IL6
INS	Insulin	Protein Coding	P01308	61	GC11M002159	22.3798	https://www.genecards.org/cgi-bin/carddisp.pl?gene=INS
AMPD1	Adenosine Monophosphate Deaminase 1	Protein Coding	P23109	58	GC01M114673	21.6335	https://www.genecards.org/cgi-bin/carddisp.pl?gene=AMPD1
PYGM	Glycogen Phosphorylase, Muscle Associated	Protein Coding	P11217	59	GC11M064746	21.589	https://www.genecards.org/cgi-bin/carddisp.pl?gene=PYGM
TRMT5	TRNA Methyltransferase 5	Protein Coding	Q32P41	51	GC14M060971	20.9049	https://www.genecards.org/cgi-bin/carddisp.pl?gene=TRMT5
SLC25A32	Solute Carrier Family 25 Member 32	Protein Coding	Q9H2D1	52	GC08M103398	19.8212	https://www.genecards.org/cgi-bin/carddisp.pl?gene=SLC25A32
NPPA	Natriuretic Peptide A	Protein Coding	P01160	57	GC01M019842	19.2646	https://www.genecards.org/cgi-bin/carddisp.pl?gene=NPPA
CAV3	Caveolin 3	Protein Coding	P56539	56	GC03P008733	18.66	https://www.genecards.org/cgi-bin/carddisp.pl?gene=CAV3
CPT2	Carnitine Palmitoyltransferase 2	Protein Coding	P23786	62	GC01P053196	18.1392	https://www.genecards.org/cgi-bin/carddisp.pl?gene=CPT2
RYR2	Ryanodine Receptor 2	Protein Coding	Q92736	59	GC01P237042	18.0089	https://www.genecards.org/cgi-bin/carddisp.pl?gene=RYR2
ACE	Angiotensin I Converting Enzyme	Protein Coding	P12821	64	GC17P063477	17.8621	https://www.genecards.org/cgi-bin/carddisp.pl?gene=ACE
TTN	Titin	Protein Coding	Q8WZ42	61	GC02M178525	17.4911	https://www.genecards.org/cgi-bin/carddisp.pl?gene=TTN
MT-CYB	Mitochondrially Encoded Cytochrome B	Protein Coding	P00156	44	GCMTP014749	17.4903	https://www.genecards.org/cgi-bin/carddisp.pl?gene=MT-CYB
SLC2A1	Solute Carrier Family 2 Member 1	Protein Coding	P11166	66	GC01M042925	16.7819	https://www.genecards.org/cgi-bin/carddisp.pl?gene=SLC2A1
SCN5A	Sodium Voltage-Gated Channel Alpha Subunit 5	Protein Coding	Q14524	62	GC03M038776	16.5916	https://www.genecards.org/cgi-bin/carddisp.pl?gene=SCN5A
PFKM	Phosphofructokinase, Muscle	Protein Coding	P08237	61	GC12P048105	16.5448	https://www.genecards.org/cgi-bin/carddisp.pl?gene=PFKM
SCN4A	Sodium Voltage-Gated Channel Alpha Subunit 4	Protein Coding	P35499	58	GC17M063938	16.2793	https://www.genecards.org/cgi-bin/carddisp.pl?gene=SCN4A
MYH7	Myosin Heavy Chain 7	Protein Coding	P12883	59	GC14M023412	16.2666	https://www.genecards.org/cgi-bin/carddisp.pl?gene=MYH7
FNDC5	Fibronectin Type III Domain Containing 5	Protein Coding	Q8NAU1	46	GC01M034065	16.2536	https://www.genecards.org/cgi-bin/carddisp.pl?gene=FNDC5
AMPD3	Adenosine Monophosphate Deaminase 3	Protein Coding	Q01432	55	GC11P014574	15.7199	https://www.genecards.org/cgi-bin/carddisp.pl?gene=AMPD3
BDNF	Brain Derived Neurotrophic Factor	Protein Coding	P23560	62	GC11M027654	15.6768	https://www.genecards.org/cgi-bin/carddisp.pl?gene=BDNF
ACADVL	Acyl-CoA Dehydrogenase Very Long Chain	Protein Coding	P49748	58	GC17P132621	15.5749	https://www.genecards.org/cgi-bin/carddisp.pl?gene=ACADVL
KCNQ1	Potassium Voltage-Gated Channel Subfamily Q Member 1	Protein Coding	P51787	62	GC11P002444	15.5631	https://www.genecards.org/cgi-bin/carddisp.pl?gene=KCNQ1
NPPB	Natriuretic Peptide B	Protein Coding	P16860	55	GC01M019843	15.3379	https://www.genecards.org/cgi-bin/carddisp.pl?gene=NPPB
POLG	DNA Polymerase Gamma, Catalytic Subunit	Protein Coding	P54098	60	GC15M156028	15.2562	https://www.genecards.org/cgi-bin/carddisp.pl?gene=POLG
MSTN	Myostatin	Protein Coding	O14793	59	GC02M190055	14.9656	https://www.genecards.org/cgi-bin/carddisp.pl?gene=MSTN
MYF6	Myogenic Factor 6	Protein Coding	P23409	54	GC12P080707	14.7842	https://www.genecards.org/cgi-bin/carddisp.pl?gene=MYF6
ANO5	Anoctamin 5	Protein Coding	Q75V66	50	GC11P021799	14.7715	https://www.genecards.org/cgi-bin/carddisp.pl?gene=ANO5
ACAD9	Acyl-CoA Dehydrogenase Family Member 9	Protein Coding	Q9H845	56	GC03P140883	14.6618	https://www.genecards.org/cgi-bin/carddisp.pl?gene=ACAD9
KCNH2	Potassium Voltage-Gated Channel Subfamily H Member 2	Protein Coding	Q12809	63	GC07M150944	14.6346	https://www.genecards.org/cgi-bin/carddisp.pl?gene=KCNH2
KCNJ11	Potassium Inwardly Rectifying Channel Subfamily J Member 11	Protein Coding	Q14654	58	GC11M018031	14.5076	https://www.genecards.org/cgi-bin/carddisp.pl?gene=KCNJ11
IGF1	Insulin Like Growth Factor 1	Protein Coding	P05019	61	GC12M102395	14.2948	https://www.genecards.org/cgi-bin/carddisp.pl?gene=IGF1
ABCC8	ATP Binding Cassette Subfamily C Member 8	Protein Coding	Q09428	58	GC11M017392	14.2286	https://www.genecards.org/cgi-bin/carddisp.pl?gene=ABCC8
PPARGC1A	PPARG Coactivator 1 Alpha	Protein Coding	Q9UBK2	59	GC04M023755	14.1453	https://www.genecards.org/cgi-bin/carddisp.pl?gene=PPARGC1A
PRRT2	Proline Rich Transmembrane Protein 2	Protein Coding	Q7Z6L0	52	GC16P029811	14.1248	https://www.genecards.org/cgi-bin/carddisp.pl?gene=PRRT2
FLNC	Filamin C	Protein Coding	Q14315	57	GC07P128830	13.9728	https://www.genecards.org/cgi-bin/carddisp.pl?gene=FLNC
DYSF	Dysferlin	Protein Coding	O75923	55	GC02P071453	13.9122	https://www.genecards.org/cgi-bin/carddisp.pl?gene=DYSF
ISCU	Iron-Sulfur Cluster Assembly Enzyme	Protein Coding	Q9H1K1	58	GC12P108561	13.9108	https://www.genecards.org/cgi-bin/carddisp.pl?gene=ISCU
LAMP2	Lysosomal Associated Membrane Protein 2	Protein Coding	P13473	57	GC0XM120426	13.8099	https://www.genecards.org/cgi-bin/carddisp.pl?gene=LAMP2
PHKA1	Phosphorylase Kinase Regulatory Subunit Alpha 1	Protein Coding	P46020	54	GC0XM072578	13.7028	https://www.genecards.org/cgi-bin/carddisp.pl?gene=PHKA1
HADH	Hydroxyacyl-CoA Dehydrogenase	Protein Coding	Q16836	60	GC04P107989	13.6002	https://www.genecards.org/cgi-bin/carddisp.pl?gene=HADH
RRM2B	Ribonucleotide Reductase Regulatory TP53 Inducible Subunit M2B	Protein Coding	Q7LG56	61	GC08M102204	13.4753	https://www.genecards.org/cgi-bin/carddisp.pl?gene=RRM2B
PGAM2	Phosphoglycerate Mutase 2	Protein Coding	P15259	55	GC07M044062	13.4706	https://www.genecards.org/cgi-bin/carddisp.pl?gene=PGAM2
TNF	Tumor Necrosis Factor	Protein Coding	P01375	65	GC06P156244	13.3932	https://www.genecards.org/cgi-bin/carddisp.pl?gene=TNF
DES	Desmin	Protein Coding	P17661	60	GC02P219418	13.2908	https://www.genecards.org/cgi-bin/carddisp.pl?gene=DES
CRP	C-Reactive Protein	Protein Coding	P02741	58	GC01M165279	13.2768	https://www.genecards.org/cgi-bin/carddisp.pl?gene=CRP
DMD	Dystrophin	Protein Coding	P11532	58	GC0XM031097	13.117	https://www.genecards.org/cgi-bin/carddisp.pl?gene=DMD
TNNT2	Troponin T2, Cardiac Type	Protein Coding	P45379	61	GC01M201359	13.0567	https://www.genecards.org/cgi-bin/carddisp.pl?gene=TNNT2
MB	Myoglobin	Protein Coding	P02144	58	GC22M035606	13.0384	https://www.genecards.org/cgi-bin/carddisp.pl?gene=MB
ADRB2	Adrenoceptor Beta 2	Protein Coding	P07550	61	GC05P155594	13.0021	https://www.genecards.org/cgi-bin/carddisp.pl?gene=ADRB2
PUS1	Pseudouridine Synthase 1	Protein Coding	Q9Y606	55	GC12P131929	12.9655	https://www.genecards.org/cgi-bin/carddisp.pl?gene=PUS1
DNA2	DNA Replication Helicase/Nuclease 2	Protein Coding	P51530	54	GC10M068414	12.8962	https://www.genecards.org/cgi-bin/carddisp.pl?gene=DNA2
NEB	Nebulin	Protein Coding	P20929	51	GC02M151485	12.8698	https://www.genecards.org/cgi-bin/carddisp.pl?gene=NEB
LEP	Leptin	Protein Coding	P41159	59	GC07P128241	12.7655	https://www.genecards.org/cgi-bin/carddisp.pl?gene=LEP
PGM1	Phosphoglucomutase 1	Protein Coding	P36871	60	GC01P063593	12.7357	https://www.genecards.org/cgi-bin/carddisp.pl?gene=PGM1
TWNK	Twinkle MtDNA Helicase	Protein Coding	Q96RR1	54	GC10P116450	12.662	https://www.genecards.org/cgi-bin/carddisp.pl?gene=TWNK
KCNE1	Potassium Voltage-Gated Channel Subfamily E Regulatory Subunit 1	Protein Coding	P15382	57	GC21M034446	12.6217	https://www.genecards.org/cgi-bin/carddisp.pl?gene=KCNE1
CS	Citrate Synthase	Protein Coding	O75390	58	GC12M056271	12.5091	https://www.genecards.org/cgi-bin/carddisp.pl?gene=CS
ASPH	Aspartate Beta-Hydroxylase	Protein Coding	Q12797	55	GC08M061500	12.4641	https://www.genecards.org/cgi-bin/carddisp.pl?gene=ASPH
SLC25A4	Solute Carrier Family 25 Member 4	Protein Coding	P12235	61	GC04P185143	12.463	https://www.genecards.org/cgi-bin/carddisp.pl?gene=SLC25A4
ACADM	Acyl-CoA Dehydrogenase Medium Chain	Protein Coding	P11310	59	GC01P075724	12.4342	https://www.genecards.org/cgi-bin/carddisp.pl?gene=ACADM
HADHA	Hydroxyacyl-CoA Dehydrogenase Trifunctional Multienzyme Complex Subunit Alpha	Protein Coding	P40939	59	GC02M026190	12.3716	https://www.genecards.org/cgi-bin/carddisp.pl?gene=HADHA
KCNJ2	Potassium Inwardly Rectifying Channel Subfamily J Member 2	Protein Coding	P63252	61	GC17P070168	12.2916	https://www.genecards.org/cgi-bin/carddisp.pl?gene=KCNJ2
ADIPOQ	Adiponectin, C1Q And Collagen Domain Containing	Protein Coding	Q15848	59	GC03P186842	12.1937	https://www.genecards.org/cgi-bin/carddisp.pl?gene=ADIPOQ
TNNI3	Troponin I3, Cardiac Type	Protein Coding	P19429	61	GC19M055151	12.1916	https://www.genecards.org/cgi-bin/carddisp.pl?gene=TNNI3
YARS2	Tyrosyl-TRNA Synthetase 2	Protein Coding	Q9Y2Z4	56	GC12M033626	12.0904	https://www.genecards.org/cgi-bin/carddisp.pl?gene=YARS2
POLG2	DNA Polymerase Gamma 2, Accessory Subunit	Protein Coding	Q9UHN1	52	GC17M064477	12.0735	https://www.genecards.org/cgi-bin/carddisp.pl?gene=POLG2
GAA	Alpha Glucosidase	Protein Coding	P10253	63	GC17P080101	12.0264	https://www.genecards.org/cgi-bin/carddisp.pl?gene=GAA
KCNJ5	Potassium Inwardly Rectifying Channel Subfamily J Member 5	Protein Coding	P48544	60	GC11P128891	12.0175	https://www.genecards.org/cgi-bin/carddisp.pl?gene=KCNJ5
PDP1	Pyruvate Dehydrogenase Phosphatase Catalytic Subunit 1	Protein Coding	Q9P0J1	59	GC08P093857	11.9164	https://www.genecards.org/cgi-bin/carddisp.pl?gene=PDP1
TK2	Thymidine Kinase 2	Protein Coding	O00142	54	GC16M066508	11.9084	https://www.genecards.org/cgi-bin/carddisp.pl?gene=TK2
ATP2A1	ATPase Sarcoplasmic/Endoplasmic Reticulum Ca2+ Transporting 1	Protein Coding	O14983	61	GC16P104816	11.8724	https://www.genecards.org/cgi-bin/carddisp.pl?gene=ATP2A1
KBTBD13	Kelch Repeat And BTB Domain Containing 13	Protein Coding	C9JR72	43	GC15P175674	11.7795	https://www.genecards.org/cgi-bin/carddisp.pl?gene=KBTBD13
CACNA1S	Calcium Voltage-Gated Channel Subunit Alpha1 S	Protein Coding	Q13698	61	GC01M201008	11.7131	https://www.genecards.org/cgi-bin/carddisp.pl?gene=CACNA1S
CASQ1	Calsequestrin 1	Protein Coding	P31415	55	GC01P160190	11.6612	https://www.genecards.org/cgi-bin/carddisp.pl?gene=CASQ1
SOD1	Superoxide Dismutase 1	Protein Coding	P00441	66	GC21P031659	11.6175	https://www.genecards.org/cgi-bin/carddisp.pl?gene=SOD1
MYH6	Myosin Heavy Chain 6	Protein Coding	P13533	59	GC14M023381	11.5959	https://www.genecards.org/cgi-bin/carddisp.pl?gene=MYH6
UCP2	Uncoupling Protein 2	Protein Coding	P55851	58	GC11M073974	11.4886	https://www.genecards.org/cgi-bin/carddisp.pl?gene=UCP2
EDN1	Endothelin 1	Protein Coding	P05305	61	GC06P012497	11.4539	https://www.genecards.org/cgi-bin/carddisp.pl?gene=EDN1
TPM2	Tropomyosin 2	Protein Coding	P07951	59	GC09M035672	11.4361	https://www.genecards.org/cgi-bin/carddisp.pl?gene=TPM2
PKP2	Plakophilin 2	Protein Coding	Q99959	56	GC12M032790	11.408	https://www.genecards.org/cgi-bin/carddisp.pl?gene=PKP2
LMNA	Lamin A/C	Protein Coding	P02545	62	GC01P156082	11.3392	https://www.genecards.org/cgi-bin/carddisp.pl?gene=LMNA
CRYAB	Crystallin Alpha B	Protein Coding	P02511	58	GC11M111908	11.305	https://www.genecards.org/cgi-bin/carddisp.pl?gene=CRYAB
GYS1	Glycogen Synthase 1	Protein Coding	P13807	62	GC19M101265	11.2978	https://www.genecards.org/cgi-bin/carddisp.pl?gene=GYS1
DNM2	Dynamin 2	Protein Coding	P50570	63	GC19P010718	11.2857	https://www.genecards.org/cgi-bin/carddisp.pl?gene=DNM2
PNPLA2	Patatin Like Phospholipase Domain Containing 2	Protein Coding	Q96AD5	57	GC11P014058	11.2821	https://www.genecards.org/cgi-bin/carddisp.pl?gene=PNPLA2
PRKAA1	Protein Kinase AMP-Activated Catalytic Subunit Alpha 1	Protein Coding	Q13131	59	GC05M040759	11.2616	https://www.genecards.org/cgi-bin/carddisp.pl?gene=PRKAA1
ALB	Albumin	Protein Coding	P02768	61	GC04P073397	11.1318	https://www.genecards.org/cgi-bin/carddisp.pl?gene=ALB
MT-CO3	Mitochondrially Encoded Cytochrome C Oxidase III	Protein Coding	P00414	43	GCMTP009209	11.1261	https://www.genecards.org/cgi-bin/carddisp.pl?gene=MT-CO3
HADHB	Hydroxyacyl-CoA Dehydrogenase Trifunctional Multienzyme Complex Subunit Beta	Protein Coding	P55084	59	GC02P026243	11.0586	https://www.genecards.org/cgi-bin/carddisp.pl?gene=HADHB
TRIM32	Tripartite Motif Containing 32	Protein Coding	Q13049	55	GC09P116687	11.0125	https://www.genecards.org/cgi-bin/carddisp.pl?gene=TRIM32
TRDN	Triadin	Protein Coding	Q13061	53	GC06M123198	10.9234	https://www.genecards.org/cgi-bin/carddisp.pl?gene=TRDN
AGL	Amylo-Alpha-1, 6-Glucosidase, 4-Alpha-Glucanotransferase	Protein Coding	P35573	58	GC01P099850	10.909	https://www.genecards.org/cgi-bin/carddisp.pl?gene=AGL
COL12A1	Collagen Type XII Alpha 1 Chain	Protein Coding	Q99715	53	GC06M075084	10.8514	https://www.genecards.org/cgi-bin/carddisp.pl?gene=COL12A1
CASQ2	Calsequestrin 2	Protein Coding	O14958	56	GC01M115700	10.822	https://www.genecards.org/cgi-bin/carddisp.pl?gene=CASQ2
GLUD1	Glutamate Dehydrogenase 1	Protein Coding	P00367	63	GC10M087050	10.7854	https://www.genecards.org/cgi-bin/carddisp.pl?gene=GLUD1
MYBPC3	Myosin Binding Protein C3	Protein Coding	Q14896	59	GC11M132468	10.7616	https://www.genecards.org/cgi-bin/carddisp.pl?gene=MYBPC3
GHRL	Ghrelin And Obestatin Prepropeptide	Protein Coding	Q9UBU3	54	GC03M010285	10.7612	https://www.genecards.org/cgi-bin/carddisp.pl?gene=GHRL
SLC2A4	Solute Carrier Family 2 Member 4	Protein Coding	P14672	59	GC17P132635	10.7573	https://www.genecards.org/cgi-bin/carddisp.pl?gene=SLC2A4
ACTA1	Actin Alpha 1, Skeletal Muscle	Protein Coding	P68133	61	GC01M230430	10.7124	https://www.genecards.org/cgi-bin/carddisp.pl?gene=ACTA1
CLCN1	Chloride Voltage-Gated Channel 1	Protein Coding	P35523	55	GC07P143316	10.6915	https://www.genecards.org/cgi-bin/carddisp.pl?gene=CLCN1
SLC22A12	Solute Carrier Family 22 Member 12	Protein Coding	Q96S37	58	GC11P098882	10.6421	https://www.genecards.org/cgi-bin/carddisp.pl?gene=SLC22A12
FHL1	Four And A Half LIM Domains 1	Protein Coding	Q13642	58	GC0XP136146	10.6412	https://www.genecards.org/cgi-bin/carddisp.pl?gene=FHL1
CPT1A	Carnitine Palmitoyltransferase 1A	Protein Coding	P50416	61	GC11M068754	10.6304	https://www.genecards.org/cgi-bin/carddisp.pl?gene=CPT1A
CKM	Creatine Kinase, M-Type	Protein Coding	P06732	57	GC19M045306	10.6163	https://www.genecards.org/cgi-bin/carddisp.pl?gene=CKM
MYH2	Myosin Heavy Chain 2	Protein Coding	Q9UKX2	57	GC17M010521	10.5978	https://www.genecards.org/cgi-bin/carddisp.pl?gene=MYH2
SLC52A1	Solute Carrier Family 52 Member 1	Protein Coding	Q9NWF4	51	GC17M005032	10.5485	https://www.genecards.org/cgi-bin/carddisp.pl?gene=SLC52A1
REN	Renin	Protein Coding	P00797	61	GC01M204154	10.5393	https://www.genecards.org/cgi-bin/carddisp.pl?gene=REN
DSP	Desmoplakin	Protein Coding	P15924	63	GC06P007541	10.5091	https://www.genecards.org/cgi-bin/carddisp.pl?gene=DSP
MYOT	Myotilin	Protein Coding	Q9UBF9	52	GC05P137867	10.5052	https://www.genecards.org/cgi-bin/carddisp.pl?gene=MYOT
TAFAZZIN	Tafazzin, Phospholipid-Lysophospholipid Transacylase	Protein Coding	Q16635	54	GC0XP154968	10.5017	https://www.genecards.org/cgi-bin/carddisp.pl?gene=TAFAZZIN
HNF4A	Hepatocyte Nuclear Factor 4 Alpha	Protein Coding	P41235	62	GC20P044355	10.4616	https://www.genecards.org/cgi-bin/carddisp.pl?gene=HNF4A
STIM1	Stromal Interaction Molecule 1	Protein Coding	Q13586	62	GC11P014188	10.4522	https://www.genecards.org/cgi-bin/carddisp.pl?gene=STIM1
SUCLA2	Succinate-CoA Ligase ADP-Forming Subunit Beta	Protein Coding	Q9P2R7	58	GC13M047745	10.4069	https://www.genecards.org/cgi-bin/carddisp.pl?gene=SUCLA2
SLC25A20	Solute Carrier Family 25 Member 20	Protein Coding	O43772	58	GC03M048960	10.3977	https://www.genecards.org/cgi-bin/carddisp.pl?gene=SLC25A20
LDB3	LIM Domain Binding 3	Protein Coding	O75112	54	GC10P086666	10.3342	https://www.genecards.org/cgi-bin/carddisp.pl?gene=LDB3
GCK	Glucokinase	Protein Coding	P35557	62	GC07M045514	10.3326	https://www.genecards.org/cgi-bin/carddisp.pl?gene=GCK
MT-CO1	Mitochondrially Encoded Cytochrome C Oxidase I	Protein Coding	P00395	46	GCMTP005906	10.3194	https://www.genecards.org/cgi-bin/carddisp.pl?gene=MT-CO1
NOS3	Nitric Oxide Synthase 3	Protein Coding	P29474	62	GC07P161731	10.2607	https://www.genecards.org/cgi-bin/carddisp.pl?gene=NOS3
CACNA1C	Calcium Voltage-Gated Channel Subunit Alpha1 C	Protein Coding	Q13936	61	GC12P001970	10.2348	https://www.genecards.org/cgi-bin/carddisp.pl?gene=CACNA1C
LDHA	Lactate Dehydrogenase A	Protein Coding	P00338	63	GC11P018394	10.1607	https://www.genecards.org/cgi-bin/carddisp.pl?gene=LDHA
BIN1	Bridging Integrator 1	Protein Coding	O00499	59	GC02M127048	10.1601	https://www.genecards.org/cgi-bin/carddisp.pl?gene=BIN1
CFTR	CF Transmembrane Conductance Regulator	Protein Coding	P13569	66	GC07P117287	10.1487	https://www.genecards.org/cgi-bin/carddisp.pl?gene=CFTR
MICU1	Mitochondrial Calcium Uptake 1	Protein Coding	Q9BPX6	55	GC10M072367	10.1299	https://www.genecards.org/cgi-bin/carddisp.pl?gene=MICU1
OPA1	OPA1 Mitochondrial Dynamin Like GTPase	Protein Coding	O60313	56	GC03P193594	10.123	https://www.genecards.org/cgi-bin/carddisp.pl?gene=OPA1
BAG3	BAG Cochaperone 3	Protein Coding	O95817	55	GC10P119651	10.0307	https://www.genecards.org/cgi-bin/carddisp.pl?gene=BAG3
CCDC78	Coiled-Coil Domain Containing 78	Protein Coding	A2IDD5	44	GC16M026835	10.0275	https://www.genecards.org/cgi-bin/carddisp.pl?gene=CCDC78
PDHA1	Pyruvate Dehydrogenase E1 Subunit Alpha 1	Protein Coding	P08559	60	GC0XP019343	9.9595	https://www.genecards.org/cgi-bin/carddisp.pl?gene=PDHA1
MATR3	Matrin 3	Protein Coding	P43243	55	GC05P139274	9.94045	https://www.genecards.org/cgi-bin/carddisp.pl?gene=MATR3
HNRNPA1	Heterogeneous Nuclear Ribonucleoprotein A1	Protein Coding	P09651	60	GC12P054280	9.89753	https://www.genecards.org/cgi-bin/carddisp.pl?gene=HNRNPA1
LPIN1	Lipin 1	Protein Coding	Q14693	59	GC02P011677	9.88828	https://www.genecards.org/cgi-bin/carddisp.pl?gene=LPIN1
PDK4	Pyruvate Dehydrogenase Kinase 4	Protein Coding	Q16654	56	GC07M095583	9.82939	https://www.genecards.org/cgi-bin/carddisp.pl?gene=PDK4
LAMA2	Laminin Subunit Alpha 2	Protein Coding	P24043	56	GC06P158062	9.8206	https://www.genecards.org/cgi-bin/carddisp.pl?gene=LAMA2
PRL	Prolactin	Protein Coding	P01236	56	GC06M022287	9.77895	https://www.genecards.org/cgi-bin/carddisp.pl?gene=PRL
MTM1	Myotubularin 1	Protein Coding	Q13496	55	GC0XP150562	9.76955	https://www.genecards.org/cgi-bin/carddisp.pl?gene=MTM1
ANK2	Ankyrin 2	Protein Coding	Q01484	54	GC04P112769	9.74682	https://www.genecards.org/cgi-bin/carddisp.pl?gene=ANK2
PRKAA2	Protein Kinase AMP-Activated Catalytic Subunit Alpha 2	Protein Coding	P54646	62	GC01P056645	9.73391	https://www.genecards.org/cgi-bin/carddisp.pl?gene=PRKAA2
PPARG	Peroxisome Proliferator Activated Receptor Gamma	Protein Coding	P37231	65	GC03P012287	9.68156	https://www.genecards.org/cgi-bin/carddisp.pl?gene=PPARG
KCNE2	Potassium Voltage-Gated Channel Subfamily E Regulatory Subunit 2	Protein Coding	Q9Y6J6	54	GC21P034364	9.65971	https://www.genecards.org/cgi-bin/carddisp.pl?gene=KCNE2
SURF1	SURF1 Cytochrome C Oxidase Assembly Factor	Protein Coding	Q15526	54	GC09M133351	9.55695	https://www.genecards.org/cgi-bin/carddisp.pl?gene=SURF1
BCS1L	BCS1 Homolog, Ubiquinol-Cytochrome C Reductase Complex Chaperone	Protein Coding	Q9Y276	56	GC02P218658	9.55078	https://www.genecards.org/cgi-bin/carddisp.pl?gene=BCS1L
AGK	Acylglycerol Kinase	Protein Coding	Q53H12	52	GC07P141551	9.54718	https://www.genecards.org/cgi-bin/carddisp.pl?gene=AGK
PGK1	Phosphoglycerate Kinase 1	Protein Coding	P00558	62	GC0XP078216	9.51295	https://www.genecards.org/cgi-bin/carddisp.pl?gene=PGK1
PLN	Phospholamban	Protein Coding	P26678	56	GC06P118548	9.48564	https://www.genecards.org/cgi-bin/carddisp.pl?gene=PLN
LPL	Lipoprotein Lipase	Protein Coding	P06858	63	GC08P019901	9.46449	https://www.genecards.org/cgi-bin/carddisp.pl?gene=LPL
SELENON	Selenoprotein N	Protein Coding	Q9NZV5	50	GC01P025800	9.45422	https://www.genecards.org/cgi-bin/carddisp.pl?gene=SELENON
MTMR14	Myotubularin Related Protein 14	Protein Coding	Q8NCE2	55	GC03P009649	9.44828	https://www.genecards.org/cgi-bin/carddisp.pl?gene=MTMR14
MT-ATP6	Mitochondrially Encoded ATP Synthase Membrane Subunit 6	Protein Coding	P00846	43	GCMTP008531	9.43259	https://www.genecards.org/cgi-bin/carddisp.pl?gene=MT-ATP6
ENO3	Enolase 3	Protein Coding	P13929	61	GC17P004948	9.42872	https://www.genecards.org/cgi-bin/carddisp.pl?gene=ENO3
COQ8A	Coenzyme Q8A	Protein Coding	Q8NI60	55	GC01P226939	9.41597	https://www.genecards.org/cgi-bin/carddisp.pl?gene=COQ8A
PRKAG2	Protein Kinase AMP-Activated Non-Catalytic Subunit Gamma 2	Protein Coding	Q9UGJ0	62	GC07M151556	9.41165	https://www.genecards.org/cgi-bin/carddisp.pl?gene=PRKAG2
MYH14	Myosin Heavy Chain 14	Protein Coding	Q7Z406	58	GC19P133465	9.41123	https://www.genecards.org/cgi-bin/carddisp.pl?gene=MYH14
VWF	Von Willebrand Factor	Protein Coding	P04275	60	GC12M032666	9.40945	https://www.genecards.org/cgi-bin/carddisp.pl?gene=VWF
ETFDH	Electron Transfer Flavoprotein Dehydrogenase	Protein Coding	Q16134	57	GC04P158672	9.40733	https://www.genecards.org/cgi-bin/carddisp.pl?gene=ETFDH
PMM2	Phosphomannomutase 2	Protein Coding	O15305	58	GC16P008788	9.36482	https://www.genecards.org/cgi-bin/carddisp.pl?gene=PMM2
GH1	Growth Hormone 1	Protein Coding	P01241	55	GC17M063917	9.36382	https://www.genecards.org/cgi-bin/carddisp.pl?gene=GH1
SDHA	Succinate Dehydrogenase Complex Flavoprotein Subunit A	Protein Coding	P31040	61	GC05P000235	9.26665	https://www.genecards.org/cgi-bin/carddisp.pl?gene=SDHA
STAC3	SH3 And Cysteine Rich Domain 3	Protein Coding	Q96MF2	47	GC12M057243	9.24776	https://www.genecards.org/cgi-bin/carddisp.pl?gene=STAC3
COA3	Cytochrome C Oxidase Assembly Factor 3	Protein Coding	Q9Y2R0	46	GC17M042795	9.24519	https://www.genecards.org/cgi-bin/carddisp.pl?gene=COA3
CALM2	Calmodulin 2	Protein Coding	P0DP24	56	GC02M047160	9.20605	https://www.genecards.org/cgi-bin/carddisp.pl?gene=CALM2
UCP3	Uncoupling Protein 3	Protein Coding	P55916	54	GC11M074000	9.20296	https://www.genecards.org/cgi-bin/carddisp.pl?gene=UCP3
IL10	Interleukin 10	Protein Coding	P22301	60	GC01M206767	9.19347	https://www.genecards.org/cgi-bin/carddisp.pl?gene=IL10
CALM1	Calmodulin 1	Protein Coding	P0DP23	58	GC14P090396	9.18899	https://www.genecards.org/cgi-bin/carddisp.pl?gene=CALM1
TMEM126B	Transmembrane Protein 126B	Protein Coding	Q8IUX1	50	GC11P085628	9.09425	https://www.genecards.org/cgi-bin/carddisp.pl?gene=TMEM126B
PABPN1	Poly(A) Binding Protein Nuclear 1	Protein Coding	Q86U42	56	GC14P053782	9.09288	https://www.genecards.org/cgi-bin/carddisp.pl?gene=PABPN1
NDUFS4	NADH:Ubiquinone Oxidoreductase Subunit S4	Protein Coding	O43181	55	GC05P053560	9.0648	https://www.genecards.org/cgi-bin/carddisp.pl?gene=NDUFS4
SLC17A5	Solute Carrier Family 17 Member 5	Protein Coding	Q9NRA2	57	GC06M073593	9.0608	https://www.genecards.org/cgi-bin/carddisp.pl?gene=SLC17A5
CAPN3	Calpain 3	Protein Coding	P20807	60	GC15P042359	9.03932	https://www.genecards.org/cgi-bin/carddisp.pl?gene=CAPN3
RNASEH1	Ribonuclease H1	Protein Coding	O60930	55	GC02M004633	9.03244	https://www.genecards.org/cgi-bin/carddisp.pl?gene=RNASEH1
SCN4B	Sodium Voltage-Gated Channel Beta Subunit 4	Protein Coding	Q8IWT1	56	GC11M133808	9.00098	https://www.genecards.org/cgi-bin/carddisp.pl?gene=SCN4B
ACTC1	Actin Alpha Cardiac Muscle 1	Protein Coding	P68032	57	GC15M034790	8.99855	https://www.genecards.org/cgi-bin/carddisp.pl?gene=ACTC1
GCDH	Glutaryl-CoA Dehydrogenase	Protein Coding	Q92947	58	GC19P012891	8.98472	https://www.genecards.org/cgi-bin/carddisp.pl?gene=GCDH
KLHL41	Kelch Like Family Member 41	Protein Coding	O60662	50	GC02P169509	8.98457	https://www.genecards.org/cgi-bin/carddisp.pl?gene=KLHL41
MT-ND5	Mitochondrially Encoded NADH:Ubiquinone Oxidoreductase Core Subunit 5	Protein Coding	P03915	44	GCMTP012339	8.97712	https://www.genecards.org/cgi-bin/carddisp.pl?gene=MT-ND5
TPM3	Tropomyosin 3	Protein Coding	P06753	60	GC01M154155	8.95543	https://www.genecards.org/cgi-bin/carddisp.pl?gene=TPM3
VEGFA	Vascular Endothelial Growth Factor A	Protein Coding	P15692	61	GC06P043770	8.92435	https://www.genecards.org/cgi-bin/carddisp.pl?gene=VEGFA
POMC	Proopiomelanocortin	Protein Coding	P01189	61	GC02M025160	8.91784	https://www.genecards.org/cgi-bin/carddisp.pl?gene=POMC
ACTN3	Actinin Alpha 3	Protein Coding	Q08043	52	GC11P066546	8.88657	https://www.genecards.org/cgi-bin/carddisp.pl?gene=ACTN3
SLC2A9	Solute Carrier Family 2 Member 9	Protein Coding	Q9NRM0	58	GC04M009772	8.86384	https://www.genecards.org/cgi-bin/carddisp.pl?gene=SLC2A9
HNF1A	HNF1 Homeobox A	Protein Coding	P20823	59	GC12P120978	8.85546	https://www.genecards.org/cgi-bin/carddisp.pl?gene=HNF1A
CALM3	Calmodulin 3	Protein Coding	P0DP25	55	GC19P046601	8.82609	https://www.genecards.org/cgi-bin/carddisp.pl?gene=CALM3
IL13	Interleukin 13	Protein Coding	P35225	56	GC05P132656	8.81106	https://www.genecards.org/cgi-bin/carddisp.pl?gene=IL13
MT-CO2	Mitochondrially Encoded Cytochrome C Oxidase II	Protein Coding	P00403	49	GCMTP007587	8.78218	https://www.genecards.org/cgi-bin/carddisp.pl?gene=MT-CO2
ACADS	Acyl-CoA Dehydrogenase Short Chain	Protein Coding	P16219	58	GC12P136083	8.77641	https://www.genecards.org/cgi-bin/carddisp.pl?gene=ACADS
HSD17B10	Hydroxysteroid 17-Beta Dehydrogenase 10	Protein Coding	Q99714	59	GC0XM053431	8.74998	https://www.genecards.org/cgi-bin/carddisp.pl?gene=HSD17B10
MT-ND1	Mitochondrially Encoded NADH:Ubiquinone Oxidoreductase Core Subunit 1	Protein Coding	P03886	46	GCMTP003309	8.73599	https://www.genecards.org/cgi-bin/carddisp.pl?gene=MT-ND1
DSG2	Desmoglein 2	Protein Coding	Q14126	57	GC18P031498	8.72948	https://www.genecards.org/cgi-bin/carddisp.pl?gene=DSG2
GPT	Glutamic--Pyruvic Transaminase	Protein Coding	P24298	54	GC08P144502	8.67524	https://www.genecards.org/cgi-bin/carddisp.pl?gene=GPT
SPEG	Striated Muscle Enriched Protein Kinase	Protein Coding	Q15772	53	GC02P219434	8.66467	https://www.genecards.org/cgi-bin/carddisp.pl?gene=SPEG
HSPA1A	Heat Shock Protein Family A (Hsp70) Member 1A	Protein Coding	P0DMV8	59	GC06P156262	8.63935	https://www.genecards.org/cgi-bin/carddisp.pl?gene=HSPA1A
APOB	Apolipoprotein B	Protein Coding	P04114	58	GC02M020956	8.59787	https://www.genecards.org/cgi-bin/carddisp.pl?gene=APOB
TNNT1	Troponin T1, Slow Skeletal Type	Protein Coding	P13805	55	GC19M055132	8.59488	https://www.genecards.org/cgi-bin/carddisp.pl?gene=TNNT1
GNE	Glucosamine (UDP-N-Acetyl)-2-Epimerase/N-Acetylmannosamine Kinase	Protein Coding	Q9Y223	54	GC09M036214	8.55631	https://www.genecards.org/cgi-bin/carddisp.pl?gene=GNE
COL6A3	Collagen Type VI Alpha 3 Chain	Protein Coding	P12111	57	GC02M237324	8.52447	https://www.genecards.org/cgi-bin/carddisp.pl?gene=COL6A3
CXCL8	C-X-C Motif Chemokine Ligand 8	Protein Coding	P10145	56	GC04P073740	8.49386	https://www.genecards.org/cgi-bin/carddisp.pl?gene=CXCL8
APOA1	Apolipoprotein A1	Protein Coding	P02647	63	GC11M116835	8.49145	https://www.genecards.org/cgi-bin/carddisp.pl?gene=APOA1
FKRP	Fukutin Related Protein	Protein Coding	Q9H9S5	51	GC19P133283	8.47223	https://www.genecards.org/cgi-bin/carddisp.pl?gene=FKRP
PHKA2	Phosphorylase Kinase Regulatory Subunit Alpha 2	Protein Coding	P46019	56	GC0XM018892	8.46328	https://www.genecards.org/cgi-bin/carddisp.pl?gene=PHKA2
MYOD1	Myogenic Differentiation 1	Protein Coding	P15172	59	GC11P017719	8.46227	https://www.genecards.org/cgi-bin/carddisp.pl?gene=MYOD1
SDHB	Succinate Dehydrogenase Complex Iron Sulfur Subunit B	Protein Coding	P21912	61	GC01M020330	8.43164	https://www.genecards.org/cgi-bin/carddisp.pl?gene=SDHB
FLAD1	Flavin Adenine Dinucleotide Synthetase 1	Protein Coding	Q8NFF5	52	GC01P154983	8.42245	https://www.genecards.org/cgi-bin/carddisp.pl?gene=FLAD1
MYPN	Myopalladin	Protein Coding	Q86TC9	54	GC10P068106	8.40973	https://www.genecards.org/cgi-bin/carddisp.pl?gene=MYPN
CAT	Catalase	Protein Coding	P04040	64	GC11P034460	8.39181	https://www.genecards.org/cgi-bin/carddisp.pl?gene=CAT
GLA	Galactosidase Alpha	Protein Coding	P06280	62	GC0XM101393	8.38696	https://www.genecards.org/cgi-bin/carddisp.pl?gene=GLA
COL6A1	Collagen Type VI Alpha 1 Chain	Protein Coding	P12109	58	GC21P045981	8.37302	https://www.genecards.org/cgi-bin/carddisp.pl?gene=COL6A1
AKAP9	A-Kinase Anchoring Protein 9	Protein Coding	Q99996	53	GC07P091940	8.37032	https://www.genecards.org/cgi-bin/carddisp.pl?gene=AKAP9
VCP	Valosin Containing Protein	Protein Coding	P55072	62	GC09M035431	8.35799	https://www.genecards.org/cgi-bin/carddisp.pl?gene=VCP
TGFB1	Transforming Growth Factor Beta 1	Protein Coding	P01137	65	GC19M041301	8.31826	https://www.genecards.org/cgi-bin/carddisp.pl?gene=TGFB1
ALOX5	Arachidonate 5-Lipoxygenase	Protein Coding	P09917	62	GC10P045374	8.31665	https://www.genecards.org/cgi-bin/carddisp.pl?gene=ALOX5
CP	Ceruloplasmin	Protein Coding	P00450	61	GC03M149162	8.30922	https://www.genecards.org/cgi-bin/carddisp.pl?gene=CP
IGFBP3	Insulin Like Growth Factor Binding Protein 3	Protein Coding	P17936	59	GC07M045912	8.30819	https://www.genecards.org/cgi-bin/carddisp.pl?gene=IGFBP3
SCGB1A1	Secretoglobin Family 1A Member 1	Protein Coding	P11684	54	GC11P062405	8.30818	https://www.genecards.org/cgi-bin/carddisp.pl?gene=SCGB1A1
PIK3C2A	Phosphatidylinositol-4-Phosphate 3-Kinase Catalytic Subunit Type 2 Alpha	Protein Coding	O00443	59	GC11M018024	8.29541	https://www.genecards.org/cgi-bin/carddisp.pl?gene=PIK3C2A
MMP9	Matrix Metallopeptidase 9	Protein Coding	P14780	66	GC20P046008	8.28502	https://www.genecards.org/cgi-bin/carddisp.pl?gene=MMP9
RETN	Resistin	Protein Coding	Q9HD89	54	GC19P007669	8.28473	https://www.genecards.org/cgi-bin/carddisp.pl?gene=RETN
COL6A2	Collagen Type VI Alpha 2 Chain	Protein Coding	P12110	58	GC21P046098	8.2722	https://www.genecards.org/cgi-bin/carddisp.pl?gene=COL6A2
KLHL40	Kelch Like Family Member 40	Protein Coding	Q2TBA0	49	GC03P042685	8.2722	https://www.genecards.org/cgi-bin/carddisp.pl?gene=KLHL40
IL1B	Interleukin 1 Beta	Protein Coding	P01584	60	GC02M112829	8.27013	https://www.genecards.org/cgi-bin/carddisp.pl?gene=IL1B
ACVR1	Activin A Receptor Type 1	Protein Coding	Q04771	63	GC02M157736	8.26864	https://www.genecards.org/cgi-bin/carddisp.pl?gene=ACVR1
FKBP14	FKBP Prolyl Isomerase 14	Protein Coding	Q9NWM8	53	GC07M031484	8.26864	https://www.genecards.org/cgi-bin/carddisp.pl?gene=FKBP14
PC	Pyruvate Carboxylase	Protein Coding	P11498	60	GC11M066848	8.25176	https://www.genecards.org/cgi-bin/carddisp.pl?gene=PC
CKMT2	Creatine Kinase, Mitochondrial 2	Protein Coding	P17540	54	GC05P081233	8.22097	https://www.genecards.org/cgi-bin/carddisp.pl?gene=CKMT2
COX5A	Cytochrome C Oxidase Subunit 5A	Protein Coding	P20674	56	GC15M074919	8.21987	https://www.genecards.org/cgi-bin/carddisp.pl?gene=COX5A
PLEC	Plectin	Protein Coding	Q15149	56	GC08M146981	8.21322	https://www.genecards.org/cgi-bin/carddisp.pl?gene=PLEC
MIEF2	Mitochondrial Elongation Factor 2	Protein Coding	Q96C03	49	GC17P133008	8.18617	https://www.genecards.org/cgi-bin/carddisp.pl?gene=MIEF2
TFAM	Transcription Factor A, Mitochondrial	Protein Coding	Q00059	57	GC10P058385	8.18185	https://www.genecards.org/cgi-bin/carddisp.pl?gene=TFAM
ADRB1	Adrenoceptor Beta 1	Protein Coding	P08588	61	GC10P116932	8.17658	https://www.genecards.org/cgi-bin/carddisp.pl?gene=ADRB1
SCN10A	Sodium Voltage-Gated Channel Alpha Subunit 10	Protein Coding	Q9Y5Y9	61	GC03M038781	8.15713	https://www.genecards.org/cgi-bin/carddisp.pl?gene=SCN10A
PYGL	Glycogen Phosphorylase L	Protein Coding	P06737	58	GC14M050857	8.14594	https://www.genecards.org/cgi-bin/carddisp.pl?gene=PYGL
SNTA1	Syntrophin Alpha 1	Protein Coding	Q13424	58	GC20M033407	8.12858	https://www.genecards.org/cgi-bin/carddisp.pl?gene=SNTA1
HNRNPA2B1	Heterogeneous Nuclear Ribonucleoprotein A2/B1	Protein Coding	P22626	59	GC07M026174	8.12647	https://www.genecards.org/cgi-bin/carddisp.pl?gene=HNRNPA2B1
KCNE3	Potassium Voltage-Gated Channel Subfamily E Regulatory Subunit 3	Protein Coding	Q9Y6H6	56	GC11M074454	8.08686	https://www.genecards.org/cgi-bin/carddisp.pl?gene=KCNE3
CNTN1	Contactin 1	Protein Coding	Q12860	59	GC12P040692	8.05564	https://www.genecards.org/cgi-bin/carddisp.pl?gene=CNTN1
MT-ATP8	Mitochondrially Encoded ATP Synthase Membrane Subunit 8	Protein Coding	P03928	42	GCMTP008368	8.05467	https://www.genecards.org/cgi-bin/carddisp.pl?gene=MT-ATP8
MGME1	Mitochondrial Genome Maintenance Exonuclease 1	Protein Coding	Q9BQP7	49	GC20P017968	8.02275	https://www.genecards.org/cgi-bin/carddisp.pl?gene=MGME1
MFN2	Mitofusin 2	Protein Coding	O95140	61	GC01P011980	8.01713	https://www.genecards.org/cgi-bin/carddisp.pl?gene=MFN2
SERPINE1	Serpin Family E Member 1	Protein Coding	P05121	63	GC07P101127	8.00893	https://www.genecards.org/cgi-bin/carddisp.pl?gene=SERPINE1
ETFA	Electron Transfer Flavoprotein Subunit Alpha	Protein Coding	P13804	58	GC15M155649	7.98583	https://www.genecards.org/cgi-bin/carddisp.pl?gene=ETFA
MTOR	Mechanistic Target Of Rapamycin Kinase	Protein Coding	P42345	68	GC01M011106	7.9549	https://www.genecards.org/cgi-bin/carddisp.pl?gene=MTOR
HCN4	Hyperpolarization Activated Cyclic Nucleotide Gated Potassium Channel 4	Protein Coding	Q9Y3Q4	60	GC15M073319	7.94439	https://www.genecards.org/cgi-bin/carddisp.pl?gene=HCN4
TCAP	Titin-Cap	Protein Coding	O15273	53	GC17P133697	7.93647	https://www.genecards.org/cgi-bin/carddisp.pl?gene=TCAP
ETFB	Electron Transfer Flavoprotein Subunit Beta	Protein Coding	P38117	57	GC19M051345	7.91757	https://www.genecards.org/cgi-bin/carddisp.pl?gene=ETFB
ORAI1	ORAI Calcium Release-Activated Calcium Modulator 1	Protein Coding	Q96D31	57	GC12P136103	7.88576	https://www.genecards.org/cgi-bin/carddisp.pl?gene=ORAI1
APOE	Apolipoprotein E	Protein Coding	P02649	62	GC19P133238	7.87584	https://www.genecards.org/cgi-bin/carddisp.pl?gene=APOE
ECHS1	Enoyl-CoA Hydratase, Short Chain 1	Protein Coding	P30084	58	GC10M133362	7.86397	https://www.genecards.org/cgi-bin/carddisp.pl?gene=ECHS1
HACD1	3-Hydroxyacyl-CoA Dehydratase 1	Protein Coding	B0YJ81	53	GC10M017589	7.86202	https://www.genecards.org/cgi-bin/carddisp.pl?gene=HACD1
HSPA8	Heat Shock Protein Family A (Hsp70) Member 8	Protein Coding	P11142	62	GC11M123057	7.85993	https://www.genecards.org/cgi-bin/carddisp.pl?gene=HSPA8
MPO	Myeloperoxidase	Protein Coding	P05164	65	GC17M058269	7.85083	https://www.genecards.org/cgi-bin/carddisp.pl?gene=MPO
CPT1B	Carnitine Palmitoyltransferase 1B	Protein Coding	Q92523	56	GC22M081727	7.8111	https://www.genecards.org/cgi-bin/carddisp.pl?gene=CPT1B
CSRP3	Cysteine And Glycine Rich Protein 3	Protein Coding	P50461	54	GC11M019160	7.81107	https://www.genecards.org/cgi-bin/carddisp.pl?gene=CSRP3
OBSCN	Obscurin, Cytoskeletal Calmodulin And Titin-Interacting RhoGEF	Protein Coding	Q5VST9	52	GC01P228208	7.80871	https://www.genecards.org/cgi-bin/carddisp.pl?gene=OBSCN
PHKB	Phosphorylase Kinase Regulatory Subunit Beta	Protein Coding	Q93100	55	GC16P105306	7.80669	https://www.genecards.org/cgi-bin/carddisp.pl?gene=PHKB
LMOD3	Leiomodin 3	Protein Coding	Q0VAK6	52	GC03M069156	7.78544	https://www.genecards.org/cgi-bin/carddisp.pl?gene=LMOD3
ALDOA	Aldolase, Fructose-Bisphosphate A	Protein Coding	P04075	62	GC16P030064	7.78358	https://www.genecards.org/cgi-bin/carddisp.pl?gene=ALDOA
MPV17	Mitochondrial Inner Membrane Protein MPV17	Protein Coding	P39210	53	GC02M027309	7.76987	https://www.genecards.org/cgi-bin/carddisp.pl?gene=MPV17
SELP	Selectin P	Protein Coding	P16109	58	GC01M169558	7.76225	https://www.genecards.org/cgi-bin/carddisp.pl?gene=SELP
SLC22A5	Solute Carrier Family 22 Member 5	Protein Coding	O76082	59	GC05P132369	7.73485	https://www.genecards.org/cgi-bin/carddisp.pl?gene=SLC22A5
TPM1	Tropomyosin 1	Protein Coding	P09493	61	GC15P183371	7.72893	https://www.genecards.org/cgi-bin/carddisp.pl?gene=TPM1
HMOX1	Heme Oxygenase 1	Protein Coding	P09601	65	GC22P035380	7.70135	https://www.genecards.org/cgi-bin/carddisp.pl?gene=HMOX1
HSPD1	Heat Shock Protein Family D (Hsp60) Member 1	Protein Coding	P10809	61	GC02M197486	7.69868	https://www.genecards.org/cgi-bin/carddisp.pl?gene=HSPD1
MYL3	Myosin Light Chain 3	Protein Coding	P08590	58	GC03M046836	7.6949	https://www.genecards.org/cgi-bin/carddisp.pl?gene=MYL3
ACADL	Acyl-CoA Dehydrogenase Long Chain	Protein Coding	P28330	53	GC02M210187	7.69432	https://www.genecards.org/cgi-bin/carddisp.pl?gene=ACADL
PHKG2	Phosphorylase Kinase Catalytic Subunit Gamma 2	Protein Coding	P15735	58	GC16P104985	7.68628	https://www.genecards.org/cgi-bin/carddisp.pl?gene=PHKG2
VMA21	Vacuolar ATPase Assembly Factor VMA21	Protein Coding	Q3ZAQ7	47	GC0XP151396	7.64021	https://www.genecards.org/cgi-bin/carddisp.pl?gene=VMA21
CYCS	Cytochrome C, Somatic	Protein Coding	P99999	61	GC07M025118	7.62956	https://www.genecards.org/cgi-bin/carddisp.pl?gene=CYCS
MT-ND4	Mitochondrially Encoded NADH:Ubiquinone Oxidoreductase Core Subunit 4	Protein Coding	P03905	43	GCMTP010762	7.61528	https://www.genecards.org/cgi-bin/carddisp.pl?gene=MT-ND4
MT-ND6	Mitochondrially Encoded NADH:Ubiquinone Oxidoreductase Core Subunit 6	Protein Coding	P03923	43	GCMTM014151	7.60247	https://www.genecards.org/cgi-bin/carddisp.pl?gene=MT-ND6
GJA5	Gap Junction Protein Alpha 5	Protein Coding	P36382	57	GC01M147756	7.59568	https://www.genecards.org/cgi-bin/carddisp.pl?gene=GJA5
ACACA	Acetyl-CoA Carboxylase Alpha	Protein Coding	Q13085	62	GC17M037084	7.58998	https://www.genecards.org/cgi-bin/carddisp.pl?gene=ACACA
ACTN2	Actinin Alpha 2	Protein Coding	P35609	59	GC01P236686	7.58181	https://www.genecards.org/cgi-bin/carddisp.pl?gene=ACTN2
ABHD5	Abhydrolase Domain Containing 5, Lysophosphatidic Acid Acyltransferase	Protein Coding	Q8WTS1	58	GC03P044039	7.57931	https://www.genecards.org/cgi-bin/carddisp.pl?gene=ABHD5
PNKD	PNKD Metallo-Beta-Lactamase Domain Containing	Protein Coding	Q8N490	54	GC02P218270	7.5778	https://www.genecards.org/cgi-bin/carddisp.pl?gene=PNKD
SCN1B	Sodium Voltage-Gated Channel Beta Subunit 1	Protein Coding	Q07699	57	GC19P035030	7.57456	https://www.genecards.org/cgi-bin/carddisp.pl?gene=SCN1B
FBXO32	F-Box Protein 32	Protein Coding	Q969P5	53	GC08M123622	7.56586	https://www.genecards.org/cgi-bin/carddisp.pl?gene=FBXO32
MYL2	Myosin Light Chain 2	Protein Coding	P10916	61	GC12M111857	7.56248	https://www.genecards.org/cgi-bin/carddisp.pl?gene=MYL2
NOS1AP	Nitric Oxide Synthase 1 Adaptor Protein	Protein Coding	O75052	50	GC01P162069	7.5515	https://www.genecards.org/cgi-bin/carddisp.pl?gene=NOS1AP
MEGF10	Multiple EGF Like Domains 10	Protein Coding	Q96KG7	54	GC05P127230	7.54734	https://www.genecards.org/cgi-bin/carddisp.pl?gene=MEGF10
SIL1	SIL1 Nucleotide Exchange Factor	Protein Coding	Q9H173	53	GC05M138995	7.54734	https://www.genecards.org/cgi-bin/carddisp.pl?gene=SIL1
ABCC9	ATP Binding Cassette Subfamily C Member 9	Protein Coding	O60706	56	GC12M021797	7.54646	https://www.genecards.org/cgi-bin/carddisp.pl?gene=ABCC9
PLAT	Plasminogen Activator, Tissue Type	Protein Coding	P00750	62	GC08M042174	7.5342	https://www.genecards.org/cgi-bin/carddisp.pl?gene=PLAT
CFL2	Cofilin 2	Protein Coding	Q9Y281	56	GC14M034706	7.52514	https://www.genecards.org/cgi-bin/carddisp.pl?gene=CFL2
BGLAP	Bone Gamma-Carboxyglutamate Protein	Protein Coding	P02818	52	GC01P156242	7.52041	https://www.genecards.org/cgi-bin/carddisp.pl?gene=BGLAP
HAMP	Hepcidin Antimicrobial Peptide	Protein Coding	P81172	55	GC19P132915	7.51977	https://www.genecards.org/cgi-bin/carddisp.pl?gene=HAMP
NPY	Neuropeptide Y	Protein Coding	P01303	57	GC07P024449	7.51625	https://www.genecards.org/cgi-bin/carddisp.pl?gene=NPY
LIPE	Lipase E, Hormone Sensitive Type	Protein Coding	Q05469	60	GC19M042401	7.51494	https://www.genecards.org/cgi-bin/carddisp.pl?gene=LIPE
TH	Tyrosine Hydroxylase	Protein Coding	P07101	63	GC11M002163	7.48026	https://www.genecards.org/cgi-bin/carddisp.pl?gene=TH
KLHL9	Kelch Like Family Member 9	Protein Coding	Q9P2J3	50	GC09M021329	7.44466	https://www.genecards.org/cgi-bin/carddisp.pl?gene=KLHL9
GBE1	1,4-Alpha-Glucan Branching Enzyme 1	Protein Coding	Q04446	56	GC03M081489	7.42013	https://www.genecards.org/cgi-bin/carddisp.pl?gene=GBE1
SGCA	Sarcoglycan Alpha	Protein Coding	Q16586	54	GC17P050164	7.39627	https://www.genecards.org/cgi-bin/carddisp.pl?gene=SGCA
TMEM70	Transmembrane Protein 70	Protein Coding	Q9BUB7	51	GC08P073972	7.3933	https://www.genecards.org/cgi-bin/carddisp.pl?gene=TMEM70
CBS	Cystathionine Beta-Synthase	Protein Coding	P35520	63	GC21M043053	7.38903	https://www.genecards.org/cgi-bin/carddisp.pl?gene=CBS
SCO2	Synthesis Of Cytochrome C Oxidase 2	Protein Coding	O43819	57	GC22M050523	7.38901	https://www.genecards.org/cgi-bin/carddisp.pl?gene=SCO2
CYBA	Cytochrome B-245 Alpha Chain	Protein Coding	P13498	58	GC16M088643	7.35879	https://www.genecards.org/cgi-bin/carddisp.pl?gene=CYBA
SST	Somatostatin	Protein Coding	P61278	52	GC03M187668	7.34946	https://www.genecards.org/cgi-bin/carddisp.pl?gene=SST
TTR	Transthyretin	Protein Coding	P02766	61	GC18P031557	7.34101	https://www.genecards.org/cgi-bin/carddisp.pl?gene=TTR
OXTR	Oxytocin Receptor	Protein Coding	P30559	60	GC03M008767	7.33937	https://www.genecards.org/cgi-bin/carddisp.pl?gene=OXTR
IL4	Interleukin 4	Protein Coding	P05112	59	GC05P132673	7.33701	https://www.genecards.org/cgi-bin/carddisp.pl?gene=IL4
RNASE3	Ribonuclease A Family Member 3	Protein Coding	P12724	52	GC14P020891	7.33454	https://www.genecards.org/cgi-bin/carddisp.pl?gene=RNASE3
TP53	Tumor Protein P53	Protein Coding	P04637	66	GC17M007661	7.33116	https://www.genecards.org/cgi-bin/carddisp.pl?gene=TP53
LRPPRC	Leucine Rich Pentatricopeptide Repeat Containing	Protein Coding	P42704	54	GC02M043886	7.33043	https://www.genecards.org/cgi-bin/carddisp.pl?gene=LRPPRC
GCG	Glucagon	Protein Coding	P01275	54	GC02M162142	7.30524	https://www.genecards.org/cgi-bin/carddisp.pl?gene=GCG
INSR	Insulin Receptor	Protein Coding	P06213	66	GC19M007112	7.29501	https://www.genecards.org/cgi-bin/carddisp.pl?gene=INSR
FBXL4	F-Box And Leucine Rich Repeat Protein 4	Protein Coding	Q9UKA2	51	GC06M098868	7.28179	https://www.genecards.org/cgi-bin/carddisp.pl?gene=FBXL4
IL1RN	Interleukin 1 Receptor Antagonist	Protein Coding	P18510	62	GC02P148590	7.27998	https://www.genecards.org/cgi-bin/carddisp.pl?gene=IL1RN
AGT	Angiotensinogen	Protein Coding	P01019	62	GC01M230690	7.24916	https://www.genecards.org/cgi-bin/carddisp.pl?gene=AGT
CHKB	Choline Kinase Beta	Protein Coding	Q9Y259	57	GC22M050578	7.23828	https://www.genecards.org/cgi-bin/carddisp.pl?gene=CHKB
LIPC	Lipase C, Hepatic Type	Protein Coding	P11150	58	GC15P058410	7.23205	https://www.genecards.org/cgi-bin/carddisp.pl?gene=LIPC
SOD2	Superoxide Dismutase 2	Protein Coding	P04179	61	GC06M159669	7.21086	https://www.genecards.org/cgi-bin/carddisp.pl?gene=SOD2
SHBG	Sex Hormone Binding Globulin	Protein Coding	P04278	54	GC17P007613	7.19999	https://www.genecards.org/cgi-bin/carddisp.pl?gene=SHBG
RPS6KB1	Ribosomal Protein S6 Kinase B1	Protein Coding	P23443	62	GC17P059893	7.19818	https://www.genecards.org/cgi-bin/carddisp.pl?gene=RPS6KB1
GYG1	Glycogenin 1	Protein Coding	P46976	58	GC03P148991	7.19484	https://www.genecards.org/cgi-bin/carddisp.pl?gene=GYG1
TLR4	Toll Like Receptor 4	Protein Coding	O00206	64	GC09P117704	7.16621	https://www.genecards.org/cgi-bin/carddisp.pl?gene=TLR4
TGFB2	Transforming Growth Factor Beta 2	Protein Coding	P61812	64	GC01P218345	7.15301	https://www.genecards.org/cgi-bin/carddisp.pl?gene=TGFB2
TTC19	Tetratricopeptide Repeat Domain 19	Protein Coding	Q6DKK2	51	GC17P015999	7.14602	https://www.genecards.org/cgi-bin/carddisp.pl?gene=TTC19
HIF1A	Hypoxia Inducible Factor 1 Subunit Alpha	Protein Coding	Q16665	61	GC14P061695	7.13985	https://www.genecards.org/cgi-bin/carddisp.pl?gene=HIF1A
NKX2-5	NK2 Homeobox 5	Protein Coding	P52952	57	GC05M173232	7.11296	https://www.genecards.org/cgi-bin/carddisp.pl?gene=NKX2-5
BMPR2	Bone Morphogenetic Protein Receptor Type 2	Protein Coding	Q13873	63	GC02P202376	7.10808	https://www.genecards.org/cgi-bin/carddisp.pl?gene=BMPR2
TMEM43	Transmembrane Protein 43	Protein Coding	Q9BTV4	55	GC03P024290	7.09638	https://www.genecards.org/cgi-bin/carddisp.pl?gene=TMEM43
COX10	Cytochrome C Oxidase Assembly Factor Heme A:Farnesyltransferase COX10	Protein Coding	Q12887	55	GC17P014069	7.09108	https://www.genecards.org/cgi-bin/carddisp.pl?gene=COX10
UQCRB	Ubiquinol-Cytochrome C Reductase Binding Protein	Protein Coding	P14927	56	GC08M096225	7.08788	https://www.genecards.org/cgi-bin/carddisp.pl?gene=UQCRB
CKB	Creatine Kinase B	Protein Coding	P12277	57	GC14M103519	7.07753	https://www.genecards.org/cgi-bin/carddisp.pl?gene=CKB
TRIM63	Tripartite Motif Containing 63	Protein Coding	Q969Q1	54	GC01M032187	7.0423	https://www.genecards.org/cgi-bin/carddisp.pl?gene=TRIM63
SCN3B	Sodium Voltage-Gated Channel Beta Subunit 3	Protein Coding	Q9NY72	56	GC11M123629	7.04169	https://www.genecards.org/cgi-bin/carddisp.pl?gene=SCN3B
TF	Transferrin	Protein Coding	P02787	63	GC03P140959	7.03417	https://www.genecards.org/cgi-bin/carddisp.pl?gene=TF
FTO	FTO Alpha-Ketoglutarate Dependent Dioxygenase	Protein Coding	Q9C0B1	58	GC16P105500	7.02443	https://www.genecards.org/cgi-bin/carddisp.pl?gene=FTO
HINT1	Histidine Triad Nucleotide Binding Protein 1	Protein Coding	P49773	58	GC05M131159	6.99837	https://www.genecards.org/cgi-bin/carddisp.pl?gene=HINT1
CD40LG	CD40 Ligand	Protein Coding	P29965	62	GC0XP136649	6.98447	https://www.genecards.org/cgi-bin/carddisp.pl?gene=CD40LG
CAV1	Caveolin 1	Protein Coding	Q03135	61	GC07P116524	6.97881	https://www.genecards.org/cgi-bin/carddisp.pl?gene=CAV1
SVIL	Supervillin	Protein Coding	O95425	53	GC10M036331	6.97855	https://www.genecards.org/cgi-bin/carddisp.pl?gene=SVIL
TIA1	TIA1 Cytotoxic Granule Associated RNA Binding Protein	Protein Coding	P31483	54	GC02M070209	6.97254	https://www.genecards.org/cgi-bin/carddisp.pl?gene=TIA1
CKMT1B	Creatine Kinase, Mitochondrial 1B	Protein Coding	P12532	48	GC15P175206	6.96986	https://www.genecards.org/cgi-bin/carddisp.pl?gene=CKMT1B
VCL	Vinculin	Protein Coding	P18206	60	GC10P073995	6.96958	https://www.genecards.org/cgi-bin/carddisp.pl?gene=VCL
COMP	Cartilage Oligomeric Matrix Protein	Protein Coding	P49747	59	GC19M100624	6.95667	https://www.genecards.org/cgi-bin/carddisp.pl?gene=COMP
SGCB	Sarcoglycan Beta	Protein Coding	Q16585	52	GC04M052019	6.95569	https://www.genecards.org/cgi-bin/carddisp.pl?gene=SGCB
ATP5F1E	ATP Synthase F1 Subunit Epsilon	Protein Coding	P56381	54	GC20M059026	6.93225	https://www.genecards.org/cgi-bin/carddisp.pl?gene=ATP5F1E
HLCS	Holocarboxylase Synthetase	Protein Coding	P50747	55	GC21M036750	6.92855	https://www.genecards.org/cgi-bin/carddisp.pl?gene=HLCS
AQP7	Aquaporin 7	Protein Coding	O14520	54	GC09M033384	6.92537	https://www.genecards.org/cgi-bin/carddisp.pl?gene=AQP7
UQCRC2	Ubiquinol-Cytochrome C Reductase Core Protein 2	Protein Coding	P22695	58	GC16P104592	6.92517	https://www.genecards.org/cgi-bin/carddisp.pl?gene=UQCRC2
IL18	Interleukin 18	Protein Coding	Q14116	56	GC11M112143	6.91863	https://www.genecards.org/cgi-bin/carddisp.pl?gene=IL18
DNM1L	Dynamin 1 Like	Protein Coding	O00429	61	GC12P032679	6.9141	https://www.genecards.org/cgi-bin/carddisp.pl?gene=DNM1L
MT-ND2	Mitochondrially Encoded NADH:Ubiquinone Oxidoreductase Core Subunit 2	Protein Coding	P03891	44	GCMTP004472	6.89337	https://www.genecards.org/cgi-bin/carddisp.pl?gene=MT-ND2
GUSB	Glucuronidase Beta	Protein Coding	P08236	62	GC07M065960	6.86963	https://www.genecards.org/cgi-bin/carddisp.pl?gene=GUSB
CHKA	Choline Kinase Alpha	Protein Coding	P35790	55	GC11M068052	6.8583	https://www.genecards.org/cgi-bin/carddisp.pl?gene=CHKA
LYRM7	LYR Motif Containing 7	Protein Coding	Q5U5X0	51	GC05P131170	6.85734	https://www.genecards.org/cgi-bin/carddisp.pl?gene=LYRM7
EPO	Erythropoietin	Protein Coding	P01588	55	GC07P100720	6.85623	https://www.genecards.org/cgi-bin/carddisp.pl?gene=EPO
NOS1	Nitric Oxide Synthase 1	Protein Coding	P29475	62	GC12M117208	6.85387	https://www.genecards.org/cgi-bin/carddisp.pl?gene=NOS1
SCN2B	Sodium Voltage-Gated Channel Beta Subunit 2	Protein Coding	O60939	58	GC11M133811	6.84207	https://www.genecards.org/cgi-bin/carddisp.pl?gene=SCN2B
G6PC1	Glucose-6-Phosphatase Catalytic Subunit 1	Protein Coding	P35575	56	GC17P135176	6.8284	https://www.genecards.org/cgi-bin/carddisp.pl?gene=G6PC1
SDHD	Succinate Dehydrogenase Complex Subunit D	Protein Coding	O14521	57	GC11P112740	6.82153	https://www.genecards.org/cgi-bin/carddisp.pl?gene=SDHD
ATP5F1A	ATP Synthase F1 Subunit Alpha	Protein Coding	P25705	59	GC18M046081	6.81785	https://www.genecards.org/cgi-bin/carddisp.pl?gene=ATP5F1A
CCL2	C-C Motif Chemokine Ligand 2	Protein Coding	P13500	61	GC17P034255	6.81431	https://www.genecards.org/cgi-bin/carddisp.pl?gene=CCL2
TOP3A	DNA Topoisomerase III Alpha	Protein Coding	Q13472	56	GC17M018271	6.79104	https://www.genecards.org/cgi-bin/carddisp.pl?gene=TOP3A
OGDH	Oxoglutarate Dehydrogenase	Protein Coding	Q02218	60	GC07P044606	6.75389	https://www.genecards.org/cgi-bin/carddisp.pl?gene=OGDH
ADRB3	Adrenoceptor Beta 3	Protein Coding	P13945	55	GC08M037962	6.74729	https://www.genecards.org/cgi-bin/carddisp.pl?gene=ADRB3
CACNA2D1	Calcium Voltage-Gated Channel Auxiliary Subunit Alpha2delta 1	Protein Coding	P54289	59	GC07M081946	6.74243	https://www.genecards.org/cgi-bin/carddisp.pl?gene=CACNA2D1
PPARA	Peroxisome Proliferator Activated Receptor Alpha	Protein Coding	Q07869	56	GC22P046150	6.73099	https://www.genecards.org/cgi-bin/carddisp.pl?gene=PPARA
SLC25A42	Solute Carrier Family 25 Member 42	Protein Coding	Q86VD7	50	GC19P019063	6.72804	https://www.genecards.org/cgi-bin/carddisp.pl?gene=SLC25A42
CACNB2	Calcium Voltage-Gated Channel Auxiliary Subunit Beta 2	Protein Coding	Q08289	58	GC10P018141	6.72137	https://www.genecards.org/cgi-bin/carddisp.pl?gene=CACNB2
CCL11	C-C Motif Chemokine Ligand 11	Protein Coding	P51671	58	GC17P034285	6.71652	https://www.genecards.org/cgi-bin/carddisp.pl?gene=CCL11
TNFRSF11B	TNF Receptor Superfamily Member 11b	Protein Coding	O00300	59	GC08M118923	6.71103	https://www.genecards.org/cgi-bin/carddisp.pl?gene=TNFRSF11B
DSC2	Desmocollin 2	Protein Coding	Q02487	58	GC18M031058	6.706	https://www.genecards.org/cgi-bin/carddisp.pl?gene=DSC2
IFNG	Interferon Gamma	Protein Coding	P01579	63	GC12M068154	6.70478	https://www.genecards.org/cgi-bin/carddisp.pl?gene=IFNG
COMT	Catechol-O-Methyltransferase	Protein Coding	P21964	63	GC22P019941	6.70472	https://www.genecards.org/cgi-bin/carddisp.pl?gene=COMT
KCNA5	Potassium Voltage-Gated Channel Subfamily A Member 5	Protein Coding	P22460	57	GC12P005043	6.69667	https://www.genecards.org/cgi-bin/carddisp.pl?gene=KCNA5
ATPAF2	ATP Synthase Mitochondrial F1 Complex Assembly Factor 2	Protein Coding	Q8N5M1	51	GC17M017977	6.69335	https://www.genecards.org/cgi-bin/carddisp.pl?gene=ATPAF2
HBB	Hemoglobin Subunit Beta	Protein Coding	P68871	58	GC11M013431	6.66978	https://www.genecards.org/cgi-bin/carddisp.pl?gene=HBB
XDH	Xanthine Dehydrogenase	Protein Coding	P47989	60	GC02M031334	6.66765	https://www.genecards.org/cgi-bin/carddisp.pl?gene=XDH
IL5	Interleukin 5	Protein Coding	P05113	58	GC05M132541	6.65892	https://www.genecards.org/cgi-bin/carddisp.pl?gene=IL5
NDUFB6	NADH:Ubiquinone Oxidoreductase Subunit B6	Protein Coding	O95139	50	GC09M032553	6.65299	https://www.genecards.org/cgi-bin/carddisp.pl?gene=NDUFB6
NDUFS7	NADH:Ubiquinone Oxidoreductase Core Subunit S7	Protein Coding	O75251	58	GC19P131856	6.65018	https://www.genecards.org/cgi-bin/carddisp.pl?gene=NDUFS7
NDUFV1	NADH:Ubiquinone Oxidoreductase Core Subunit V1	Protein Coding	P49821	57	GC11P099156	6.64032	https://www.genecards.org/cgi-bin/carddisp.pl?gene=NDUFV1
IGFBP1	Insulin Like Growth Factor Binding Protein 1	Protein Coding	P08833	55	GC07P050144	6.62507	https://www.genecards.org/cgi-bin/carddisp.pl?gene=IGFBP1
CYSLTR1	Cysteinyl Leukotriene Receptor 1	Protein Coding	Q9Y271	54	GC0XM078271	6.60875	https://www.genecards.org/cgi-bin/carddisp.pl?gene=CYSLTR1
SLC19A3	Solute Carrier Family 19 Member 3	Protein Coding	Q9BZV2	58	GC02M227685	6.58455	https://www.genecards.org/cgi-bin/carddisp.pl?gene=SLC19A3
SLC25A13	Solute Carrier Family 25 Member 13	Protein Coding	Q9UJS0	58	GC07M096120	6.58455	https://www.genecards.org/cgi-bin/carddisp.pl?gene=SLC25A13
TYMP	Thymidine Phosphorylase	Protein Coding	P19971	59	GC22M050525	6.58393	https://www.genecards.org/cgi-bin/carddisp.pl?gene=TYMP
UQCRQ	Ubiquinol-Cytochrome C Reductase Complex III Subunit VII	Protein Coding	O14949	53	GC05P132866	6.57542	https://www.genecards.org/cgi-bin/carddisp.pl?gene=UQCRQ
FDX2	Ferredoxin 2	Protein Coding	Q6P4F2	47	GC19M100264	6.57457	https://www.genecards.org/cgi-bin/carddisp.pl?gene=FDX2
ICAM1	Intercellular Adhesion Molecule 1	Protein Coding	P05362	63	GC19P132284	6.56698	https://www.genecards.org/cgi-bin/carddisp.pl?gene=ICAM1
TBC1D4	TBC1 Domain Family Member 4	Protein Coding	O60343	55	GC13M075284	6.56518	https://www.genecards.org/cgi-bin/carddisp.pl?gene=TBC1D4
RAF1	Raf-1 Proto-Oncogene, Serine/Threonine Kinase	Protein Coding	P04049	67	GC03M012583	6.55294	https://www.genecards.org/cgi-bin/carddisp.pl?gene=RAF1
OPA3	Outer Mitochondrial Membrane Lipid Metabolism Regulator OPA3	Protein Coding	Q9H6K4	51	GC19M045527	6.54591	https://www.genecards.org/cgi-bin/carddisp.pl?gene=OPA3
SLC37A4	Solute Carrier Family 37 Member 4	Protein Coding	O43826	54	GC11M133861	6.54251	https://www.genecards.org/cgi-bin/carddisp.pl?gene=SLC37A4
AKT1	AKT Serine/Threonine Kinase 1	Protein Coding	P31749	66	GC14M104769	6.5242	https://www.genecards.org/cgi-bin/carddisp.pl?gene=AKT1
NAGLU	N-Acetyl-Alpha-Glucosaminidase	Protein Coding	P54802	56	GC17P133798	6.52293	https://www.genecards.org/cgi-bin/carddisp.pl?gene=NAGLU
WRN	WRN RecQ Like Helicase	Protein Coding	Q14191	60	GC08P031033	6.51579	https://www.genecards.org/cgi-bin/carddisp.pl?gene=WRN
HSPA4	Heat Shock Protein Family A (Hsp70) Member 4	Protein Coding	P34932	55	GC05P133097	6.50248	https://www.genecards.org/cgi-bin/carddisp.pl?gene=HSPA4
SLC2A2	Solute Carrier Family 2 Member 2	Protein Coding	P11168	62	GC03M170996	6.49838	https://www.genecards.org/cgi-bin/carddisp.pl?gene=SLC2A2
TBX5	T-Box Transcription Factor 5	Protein Coding	Q99593	57	GC12M114353	6.49312	https://www.genecards.org/cgi-bin/carddisp.pl?gene=TBX5
NOS2	Nitric Oxide Synthase 2	Protein Coding	P35228	62	GC17M027756	6.48879	https://www.genecards.org/cgi-bin/carddisp.pl?gene=NOS2
ETHE1	ETHE1 Persulfide Dioxygenase	Protein Coding	O95571	54	GC19M043506	6.47487	https://www.genecards.org/cgi-bin/carddisp.pl?gene=ETHE1
PRKG1	Protein Kinase CGMP-Dependent 1	Protein Coding	Q13976	63	GC10P051005	6.46417	https://www.genecards.org/cgi-bin/carddisp.pl?gene=PRKG1
ENG	Endoglin	Protein Coding	P17813	60	GC09M130980	6.45998	https://www.genecards.org/cgi-bin/carddisp.pl?gene=ENG
EDNRA	Endothelin Receptor Type A	Protein Coding	P25101	62	GC04P147480	6.44746	https://www.genecards.org/cgi-bin/carddisp.pl?gene=EDNRA
F3	Coagulation Factor III, Tissue Factor	Protein Coding	P13726	58	GC01M094956	6.44067	https://www.genecards.org/cgi-bin/carddisp.pl?gene=F3
TNNC1	Troponin C1, Slow Skeletal And Cardiac Type	Protein Coding	P63316	54	GC03M054394	6.41216	https://www.genecards.org/cgi-bin/carddisp.pl?gene=TNNC1
DNAJC19	DnaJ Heat Shock Protein Family (Hsp40) Member C19	Protein Coding	Q96DA6	53	GC03M180983	6.40556	https://www.genecards.org/cgi-bin/carddisp.pl?gene=DNAJC19
STAT3	Signal Transducer And Activator Of Transcription 3	Protein Coding	P40763	66	GC17M042313	6.40422	https://www.genecards.org/cgi-bin/carddisp.pl?gene=STAT3
NDUFAF2	NADH:Ubiquinone Oxidoreductase Complex Assembly Factor 2	Protein Coding	Q8N183	53	GC05P060945	6.40075	https://www.genecards.org/cgi-bin/carddisp.pl?gene=NDUFAF2
HK1	Hexokinase 1	Protein Coding	P19367	63	GC10P069269	6.39894	https://www.genecards.org/cgi-bin/carddisp.pl?gene=HK1
GSR	Glutathione-Disulfide Reductase	Protein Coding	P00390	62	GC08M030678	6.38191	https://www.genecards.org/cgi-bin/carddisp.pl?gene=GSR
JPH2	Junctophilin 2	Protein Coding	Q9BR39	54	GC20M044111	6.38162	https://www.genecards.org/cgi-bin/carddisp.pl?gene=JPH2
PYY	Peptide YY	Protein Coding	P10082	55	GC17M043952	6.37409	https://www.genecards.org/cgi-bin/carddisp.pl?gene=PYY
TNFSF11	TNF Superfamily Member 11	Protein Coding	O14788	62	GC13P042562	6.37119	https://www.genecards.org/cgi-bin/carddisp.pl?gene=TNFSF11
DARS2	Aspartyl-TRNA Synthetase 2, Mitochondrial	Protein Coding	Q6PI48	55	GC01P173824	6.36488	https://www.genecards.org/cgi-bin/carddisp.pl?gene=DARS2
SDHAF1	Succinate Dehydrogenase Complex Assembly Factor 1	Protein Coding	A6NFY7	47	GC19P035995	6.35963	https://www.genecards.org/cgi-bin/carddisp.pl?gene=SDHAF1
MLIP	Muscular LMNA Interacting Protein	Protein Coding	Q5VWP3	46	GC06P053929	6.34993	https://www.genecards.org/cgi-bin/carddisp.pl?gene=MLIP
NDUFA11	NADH:Ubiquinone Oxidoreductase Subunit A11	Protein Coding	Q86Y39	50	GC19M005891	6.33406	https://www.genecards.org/cgi-bin/carddisp.pl?gene=NDUFA11
IL2	Interleukin 2	Protein Coding	P60568	58	GC04M122451	6.33061	https://www.genecards.org/cgi-bin/carddisp.pl?gene=IL2
F2	Coagulation Factor II, Thrombin	Protein Coding	P00734	63	GC11P048362	6.30652	https://www.genecards.org/cgi-bin/carddisp.pl?gene=F2
GATA4	GATA Binding Protein 4	Protein Coding	P43694	62	GC08P011676	6.29717	https://www.genecards.org/cgi-bin/carddisp.pl?gene=GATA4
TANGO2	Transport And Golgi Organization 2 Homolog	Protein Coding	Q6ICL3	47	GC22P020017	6.2874	https://www.genecards.org/cgi-bin/carddisp.pl?gene=TANGO2
FBN1	Fibrillin 1	Protein Coding	P35555	60	GC15M048408	6.28379	https://www.genecards.org/cgi-bin/carddisp.pl?gene=FBN1
PAH	Phenylalanine Hydroxylase	Protein Coding	P00439	60	GC12M102836	6.2828	https://www.genecards.org/cgi-bin/carddisp.pl?gene=PAH
ABCA3	ATP Binding Cassette Subfamily A Member 3	Protein Coding	Q99758	61	GC16M002275	6.28199	https://www.genecards.org/cgi-bin/carddisp.pl?gene=ABCA3
ATP5MK	ATP Synthase Membrane Subunit K	Protein Coding	Q96IX5	46	GC10M103397	6.27415	https://www.genecards.org/cgi-bin/carddisp.pl?gene=ATP5MK
ITGAM	Integrin Subunit Alpha M	Protein Coding	P11215	61	GC16P105014	6.27322	https://www.genecards.org/cgi-bin/carddisp.pl?gene=ITGAM
PPBP	Pro-Platelet Basic Protein	Protein Coding	P02775	55	GC04M073986	6.27043	https://www.genecards.org/cgi-bin/carddisp.pl?gene=PPBP
POLGARF	POLG Alternative Reading Frame	Protein Coding	A0A3B3IS91	19	GC15M158835	6.26988	https://www.genecards.org/cgi-bin/carddisp.pl?gene=POLGARF
IL2RA	Interleukin 2 Receptor Subunit Alpha	Protein Coding	P01589	63	GC10M006010	6.26428	https://www.genecards.org/cgi-bin/carddisp.pl?gene=IL2RA
COX4I2	Cytochrome C Oxidase Subunit 4I2	Protein Coding	Q96KJ9	54	GC20P031637	6.24906	https://www.genecards.org/cgi-bin/carddisp.pl?gene=COX4I2
TBX20	T-Box Transcription Factor 20	Protein Coding	Q9UMR3	53	GC07M035237	6.24396	https://www.genecards.org/cgi-bin/carddisp.pl?gene=TBX20
ENPP1	Ectonucleotide Pyrophosphatase/Phosphodiesterase 1	Protein Coding	P22413	62	GC06P131808	6.24065	https://www.genecards.org/cgi-bin/carddisp.pl?gene=ENPP1
IL1A	Interleukin 1 Alpha	Protein Coding	P01583	58	GC02M112773	6.23529	https://www.genecards.org/cgi-bin/carddisp.pl?gene=IL1A
ESR1	Estrogen Receptor 1	Protein Coding	P03372	66	GC06P151656	6.23225	https://www.genecards.org/cgi-bin/carddisp.pl?gene=ESR1
TRMU	TRNA Mitochondrial 2-Thiouridylase	Protein Coding	O75648	51	GC22P046330	6.22865	https://www.genecards.org/cgi-bin/carddisp.pl?gene=TRMU
SLC52A2	Solute Carrier Family 52 Member 2	Protein Coding	Q9HAB3	51	GC08P144333	6.22724	https://www.genecards.org/cgi-bin/carddisp.pl?gene=SLC52A2
IGHE	Immunoglobulin Heavy Constant Epsilon	Protein Coding	P01854	42	GC14M122252	6.22341	https://www.genecards.org/cgi-bin/carddisp.pl?gene=IGHE
PHKG1	Phosphorylase Kinase Catalytic Subunit Gamma 1	Protein Coding	Q16816	54	GC07M056080	6.22304	https://www.genecards.org/cgi-bin/carddisp.pl?gene=PHKG1
FOXRED1	FAD Dependent Oxidoreductase Domain Containing 1	Protein Coding	Q96CU9	52	GC11P126269	6.22063	https://www.genecards.org/cgi-bin/carddisp.pl?gene=FOXRED1
ALPL	Alkaline Phosphatase, Biomineralization Associated	Protein Coding	P05186	63	GC01P021508	6.21357	https://www.genecards.org/cgi-bin/carddisp.pl?gene=ALPL
MXD1	MAX Dimerization Protein 1	Protein Coding	Q05195	48	GC02P069897	6.19771	https://www.genecards.org/cgi-bin/carddisp.pl?gene=MXD1
HMGCL	3-Hydroxy-3-Methylglutaryl-CoA Lyase	Protein Coding	P35914	58	GC01M023801	6.1959	https://www.genecards.org/cgi-bin/carddisp.pl?gene=HMGCL
PTGS2	Prostaglandin-Endoperoxide Synthase 2	Protein Coding	P35354	62	GC01M186671	6.17714	https://www.genecards.org/cgi-bin/carddisp.pl?gene=PTGS2
GATA6	GATA Binding Protein 6	Protein Coding	Q92908	59	GC18P022169	6.17571	https://www.genecards.org/cgi-bin/carddisp.pl?gene=GATA6
KCNJ18	Potassium Inwardly Rectifying Channel Subfamily J Member 18	Protein Coding	B7U540	35	GC17P135511	6.14936	https://www.genecards.org/cgi-bin/carddisp.pl?gene=KCNJ18
SCO1	Synthesis Of Cytochrome C Oxidase 1	Protein Coding	O75880	57	GC17M010672	6.14931	https://www.genecards.org/cgi-bin/carddisp.pl?gene=SCO1
SLC52A3	Solute Carrier Family 52 Member 3	Protein Coding	Q9NQ40	55	GC20M000741	6.13796	https://www.genecards.org/cgi-bin/carddisp.pl?gene=SLC52A3
ATP7B	ATPase Copper Transporting Beta	Protein Coding	P35670	61	GC13M051930	6.1373	https://www.genecards.org/cgi-bin/carddisp.pl?gene=ATP7B
CD36	CD36 Molecule (CD36 Blood Group)	Protein Coding	P16671	63	GC07P080369	6.12341	https://www.genecards.org/cgi-bin/carddisp.pl?gene=CD36
FGF21	Fibroblast Growth Factor 21	Protein Coding	Q9NSA1	51	GC19P133377	6.11956	https://www.genecards.org/cgi-bin/carddisp.pl?gene=FGF21
COX4I1	Cytochrome C Oxidase Subunit 4I1	Protein Coding	P13073	58	GC16P085798	6.10922	https://www.genecards.org/cgi-bin/carddisp.pl?gene=COX4I1
HP	Haptoglobin	Protein Coding	P00738	58	GC16P106129	6.10359	https://www.genecards.org/cgi-bin/carddisp.pl?gene=HP
CYP21A2	Cytochrome P450 Family 21 Subfamily A Member 2	Protein Coding	P08686	55	GC06P156268	6.09731	https://www.genecards.org/cgi-bin/carddisp.pl?gene=CYP21A2
DDC	Dopa Decarboxylase	Protein Coding	P20711	63	GC07M050458	6.08388	https://www.genecards.org/cgi-bin/carddisp.pl?gene=DDC
SLC16A4	Solute Carrier Family 16 Member 4	Protein Coding	O15374	50	GC01M110362	6.07405	https://www.genecards.org/cgi-bin/carddisp.pl?gene=SLC16A4
ATP1A2	ATPase Na+/K+ Transporting Subunit Alpha 2	Protein Coding	P50993	61	GC01P160115	6.0673	https://www.genecards.org/cgi-bin/carddisp.pl?gene=ATP1A2
DBNL	Drebrin Like	Protein Coding	Q9UJU6	50	GC07P044044	6.06318	https://www.genecards.org/cgi-bin/carddisp.pl?gene=DBNL
PTPN11	Protein Tyrosine Phosphatase Non-Receptor Type 11	Protein Coding	Q06124	66	GC12P112418	6.0597	https://www.genecards.org/cgi-bin/carddisp.pl?gene=PTPN11
DGUOK	Deoxyguanosine Kinase	Protein Coding	Q16854	55	GC02P073926	6.0474	https://www.genecards.org/cgi-bin/carddisp.pl?gene=DGUOK
GSTP1	Glutathione S-Transferase Pi 1	Protein Coding	P09211	62	GC11P067583	6.0375	https://www.genecards.org/cgi-bin/carddisp.pl?gene=GSTP1
LOX	Lysyl Oxidase	Protein Coding	P28300	60	GC05M122063	6.02463	https://www.genecards.org/cgi-bin/carddisp.pl?gene=LOX
SACS	Sacsin Molecular Chaperone	Protein Coding	Q9NZJ4	50	GC13M023288	6.01476	https://www.genecards.org/cgi-bin/carddisp.pl?gene=SACS
DBH	Dopamine Beta-Hydroxylase	Protein Coding	P09172	64	GC09P133636	6.01206	https://www.genecards.org/cgi-bin/carddisp.pl?gene=DBH
CSF3	Colony Stimulating Factor 3	Protein Coding	P09919	54	GC17P040015	6.01167	https://www.genecards.org/cgi-bin/carddisp.pl?gene=CSF3
ELN	Elastin	Protein Coding	P15502	55	GC07P074027	6.01151	https://www.genecards.org/cgi-bin/carddisp.pl?gene=ELN
COL5A1	Collagen Type V Alpha 1 Chain	Protein Coding	P20908	59	GC09P134641	6.00373	https://www.genecards.org/cgi-bin/carddisp.pl?gene=COL5A1
KCNJ8	Potassium Inwardly Rectifying Channel Subfamily J Member 8	Protein Coding	Q15842	55	GC12M021764	5.99937	https://www.genecards.org/cgi-bin/carddisp.pl?gene=KCNJ8
CTNNA3	Catenin Alpha 3	Protein Coding	Q9UI47	54	GC10M065912	5.995	https://www.genecards.org/cgi-bin/carddisp.pl?gene=CTNNA3
RARS2	Arginyl-TRNA Synthetase 2, Mitochondrial	Protein Coding	Q5T160	54	GC06M101099	5.99234	https://www.genecards.org/cgi-bin/carddisp.pl?gene=RARS2
CACNA1A	Calcium Voltage-Gated Channel Subunit Alpha1 A	Protein Coding	O00555	60	GC19M013206	5.98404	https://www.genecards.org/cgi-bin/carddisp.pl?gene=CACNA1A
IL1R1	Interleukin 1 Receptor Type 1	Protein Coding	P14778	59	GC02P102136	5.98014	https://www.genecards.org/cgi-bin/carddisp.pl?gene=IL1R1
TSFM	Ts Translation Elongation Factor, Mitochondrial	Protein Coding	P43897	55	GC12P057782	5.96497	https://www.genecards.org/cgi-bin/carddisp.pl?gene=TSFM
PCCB	Propionyl-CoA Carboxylase Subunit Beta	Protein Coding	P05166	59	GC03P136250	5.94874	https://www.genecards.org/cgi-bin/carddisp.pl?gene=PCCB
MYOZ2	Myozenin 2	Protein Coding	Q9NPC6	51	GC04P119135	5.94355	https://www.genecards.org/cgi-bin/carddisp.pl?gene=MYOZ2
PF4	Platelet Factor 4	Protein Coding	P02776	52	GC04M073980	5.94225	https://www.genecards.org/cgi-bin/carddisp.pl?gene=PF4
PON1	Paraoxonase 1	Protein Coding	P27169	60	GC07M095297	5.94205	https://www.genecards.org/cgi-bin/carddisp.pl?gene=PON1
COL1A1	Collagen Type I Alpha 1 Chain	Protein Coding	P02452	62	GC17M089744	5.9378	https://www.genecards.org/cgi-bin/carddisp.pl?gene=COL1A1
NDUFAF5	NADH:Ubiquinone Oxidoreductase Complex Assembly Factor 5	Protein Coding	Q5TEU4	48	GC20P014035	5.9247	https://www.genecards.org/cgi-bin/carddisp.pl?gene=NDUFAF5
ADM	Adrenomedullin	Protein Coding	P35318	57	GC11P014571	5.91994	https://www.genecards.org/cgi-bin/carddisp.pl?gene=ADM
GDF15	Growth Differentiation Factor 15	Protein Coding	Q99988	56	GC19P132620	5.91797	https://www.genecards.org/cgi-bin/carddisp.pl?gene=GDF15
ARSB	Arylsulfatase B	Protein Coding	P15848	59	GC05M078777	5.91551	https://www.genecards.org/cgi-bin/carddisp.pl?gene=ARSB
PLA2G7	Phospholipase A2 Group VII	Protein Coding	Q13093	63	GC06M046704	5.90786	https://www.genecards.org/cgi-bin/carddisp.pl?gene=PLA2G7
IL15	Interleukin 15	Protein Coding	P40933	55	GC04P141636	5.90562	https://www.genecards.org/cgi-bin/carddisp.pl?gene=IL15
HSP90AA1	Heat Shock Protein 90 Alpha Family Class A Member 1	Protein Coding	P07900	64	GC14M102080	5.89769	https://www.genecards.org/cgi-bin/carddisp.pl?gene=HSP90AA1
NDUFB11	NADH:Ubiquinone Oxidoreductase Subunit B11	Protein Coding	Q9NX14	52	GC0XM047142	5.8904	https://www.genecards.org/cgi-bin/carddisp.pl?gene=NDUFB11
DNAH8	Dynein Axonemal Heavy Chain 8	Protein Coding	Q96JB1	50	GC06P156466	5.88703	https://www.genecards.org/cgi-bin/carddisp.pl?gene=DNAH8
ATP5F1D	ATP Synthase F1 Subunit Delta	Protein Coding	P30049	52	GC19P131839	5.88294	https://www.genecards.org/cgi-bin/carddisp.pl?gene=ATP5F1D
COX15	Cytochrome C Oxidase Assembly Homolog COX15	Protein Coding	Q7KZN9	54	GC10M099696	5.88148	https://www.genecards.org/cgi-bin/carddisp.pl?gene=COX15
PDSS1	Decaprenyl Diphosphate Synthase Subunit 1	Protein Coding	Q5T2R2	54	GC10P026697	5.8797	https://www.genecards.org/cgi-bin/carddisp.pl?gene=PDSS1
NDUFS6	NADH:Ubiquinone Oxidoreductase Subunit S6	Protein Coding	O75380	55	GC05P001801	5.87642	https://www.genecards.org/cgi-bin/carddisp.pl?gene=NDUFS6
THBD	Thrombomodulin	Protein Coding	P07204	58	GC20M023026	5.87536	https://www.genecards.org/cgi-bin/carddisp.pl?gene=THBD
GAMT	Guanidinoacetate N-Methyltransferase	Protein Coding	Q14353	59	GC19M001397	5.87351	https://www.genecards.org/cgi-bin/carddisp.pl?gene=GAMT
OTC	Ornithine Transcarbamylase	Protein Coding	P00480	59	GC0XP038345	5.87018	https://www.genecards.org/cgi-bin/carddisp.pl?gene=OTC
SIRT1	Sirtuin 1	Protein Coding	Q96EB6	62	GC10P067884	5.86861	https://www.genecards.org/cgi-bin/carddisp.pl?gene=SIRT1
IL33	Interleukin 33	Protein Coding	O95760	52	GC09P009892	5.86818	https://www.genecards.org/cgi-bin/carddisp.pl?gene=IL33
HK2	Hexokinase 2	Protein Coding	P52789	58	GC02P075207	5.84038	https://www.genecards.org/cgi-bin/carddisp.pl?gene=HK2
CYBB	Cytochrome B-245 Beta Chain	Protein Coding	P04839	62	GC0XP037780	5.83587	https://www.genecards.org/cgi-bin/carddisp.pl?gene=CYBB
FXN	Frataxin	Protein Coding	Q16595	59	GC09P069035	5.83328	https://www.genecards.org/cgi-bin/carddisp.pl?gene=FXN
IRS1	Insulin Receptor Substrate 1	Protein Coding	P35568	61	GC02M226731	5.8268	https://www.genecards.org/cgi-bin/carddisp.pl?gene=IRS1
KCND3	Potassium Voltage-Gated Channel Subfamily D Member 3	Protein Coding	Q9UK17	59	GC01M111770	5.82626	https://www.genecards.org/cgi-bin/carddisp.pl?gene=KCND3
C1QBP	Complement C1q Binding Protein	Protein Coding	Q07021	58	GC17M005432	5.82226	https://www.genecards.org/cgi-bin/carddisp.pl?gene=C1QBP
BRCA2	BRCA2 DNA Repair Associated	Protein Coding	P51587	60	GC13P032315	5.81994	https://www.genecards.org/cgi-bin/carddisp.pl?gene=BRCA2
FOXP3	Forkhead Box P3	Protein Coding	Q9BZS1	60	GC0XM049250	5.81223	https://www.genecards.org/cgi-bin/carddisp.pl?gene=FOXP3
OAT	Ornithine Aminotransferase	Protein Coding	P04181	60	GC10M124397	5.80622	https://www.genecards.org/cgi-bin/carddisp.pl?gene=OAT
FKTN	Fukutin	Protein Coding	O75072	52	GC09P105558	5.80541	https://www.genecards.org/cgi-bin/carddisp.pl?gene=FKTN
SGCD	Sarcoglycan Delta	Protein Coding	Q92629	56	GC05P156125	5.79442	https://www.genecards.org/cgi-bin/carddisp.pl?gene=SGCD
TRIT1	TRNA Isopentenyltransferase 1	Protein Coding	Q9H3H1	54	GC01M039842	5.78493	https://www.genecards.org/cgi-bin/carddisp.pl?gene=TRIT1
GMPPB	GDP-Mannose Pyrophosphorylase B	Protein Coding	Q9Y5P6	55	GC03M049716	5.782	https://www.genecards.org/cgi-bin/carddisp.pl?gene=GMPPB
BCKDHB	Branched Chain Keto Acid Dehydrogenase E1 Subunit Beta	Protein Coding	P21953	55	GC06P080106	5.78098	https://www.genecards.org/cgi-bin/carddisp.pl?gene=BCKDHB
CALCA	Calcitonin Related Polypeptide Alpha	Protein Coding	P06881	56	GC11M014966	5.75773	https://www.genecards.org/cgi-bin/carddisp.pl?gene=CALCA
TLR2	Toll Like Receptor 2	Protein Coding	O60603	65	GC04P153684	5.75342	https://www.genecards.org/cgi-bin/carddisp.pl?gene=TLR2
CD8A	CD8 Subunit Alpha	Protein Coding	P01732	61	GC02M086784	5.7475	https://www.genecards.org/cgi-bin/carddisp.pl?gene=CD8A
GPD1L	Glycerol-3-Phosphate Dehydrogenase 1 Like	Protein Coding	Q8N335	54	GC03P032145	5.74469	https://www.genecards.org/cgi-bin/carddisp.pl?gene=GPD1L
MMP2	Matrix Metallopeptidase 2	Protein Coding	P08253	66	GC16P105536	5.73249	https://www.genecards.org/cgi-bin/carddisp.pl?gene=MMP2
MYLK	Myosin Light Chain Kinase	Protein Coding	Q15746	65	GC03M123610	5.7247	https://www.genecards.org/cgi-bin/carddisp.pl?gene=MYLK
MMUT	Methylmalonyl-CoA Mutase	Protein Coding	P22033	58	GC06M049430	5.7205	https://www.genecards.org/cgi-bin/carddisp.pl?gene=MMUT
VDR	Vitamin D Receptor	Protein Coding	P11473	61	GC12M047841	5.71847	https://www.genecards.org/cgi-bin/carddisp.pl?gene=VDR
PDHX	Pyruvate Dehydrogenase Complex Component X	Protein Coding	O00330	59	GC11P034894	5.71641	https://www.genecards.org/cgi-bin/carddisp.pl?gene=PDHX
TGFBR2	Transforming Growth Factor Beta Receptor 2	Protein Coding	P37173	65	GC03P030623	5.71585	https://www.genecards.org/cgi-bin/carddisp.pl?gene=TGFBR2
BCKDHA	Branched Chain Keto Acid Dehydrogenase E1 Subunit Alpha	Protein Coding	P12694	55	GC19P133107	5.71444	https://www.genecards.org/cgi-bin/carddisp.pl?gene=BCKDHA
ABCB7	ATP Binding Cassette Subfamily B Member 7	Protein Coding	O75027	57	GC0XM075053	5.70191	https://www.genecards.org/cgi-bin/carddisp.pl?gene=ABCB7
ANKRD1	Ankyrin Repeat Domain 1	Protein Coding	Q15327	52	GC10M090912	5.69253	https://www.genecards.org/cgi-bin/carddisp.pl?gene=ANKRD1
CDKN2A	Cyclin Dependent Kinase Inhibitor 2A	Protein Coding	Q8N726	63	GC09M021967	5.69238	https://www.genecards.org/cgi-bin/carddisp.pl?gene=CDKN2A
PIK3CG	Phosphatidylinositol-4,5-Bisphosphate 3-Kinase Catalytic Subunit Gamma	Protein Coding	P48736	62	GC07P106865	5.68867	https://www.genecards.org/cgi-bin/carddisp.pl?gene=PIK3CG
KCNE5	Potassium Voltage-Gated Channel Subfamily E Regulatory Subunit 5	Protein Coding	Q9UJ90	46	GC0XM109623	5.68462	https://www.genecards.org/cgi-bin/carddisp.pl?gene=KCNE5
NFKB1	Nuclear Factor Kappa B Subunit 1	Protein Coding	P19838	66	GC04P102501	5.68095	https://www.genecards.org/cgi-bin/carddisp.pl?gene=NFKB1
COQ2	Coenzyme Q2, Polyprenyltransferase	Protein Coding	Q96H96	52	GC04M083261	5.67982	https://www.genecards.org/cgi-bin/carddisp.pl?gene=COQ2
NFE2L2	NFE2 Like BZIP Transcription Factor 2	Protein Coding	Q16236	63	GC02M177227	5.67597	https://www.genecards.org/cgi-bin/carddisp.pl?gene=NFE2L2
TECRL	Trans-2,3-Enoyl-CoA Reductase Like	Protein Coding	Q5HYJ1	46	GC04M064275	5.66569	https://www.genecards.org/cgi-bin/carddisp.pl?gene=TECRL
SERAC1	Serine Active Site Containing 1	Protein Coding	Q96JX3	49	GC06M158109	5.66434	https://www.genecards.org/cgi-bin/carddisp.pl?gene=SERAC1
UQCC2	Ubiquinol-Cytochrome C Reductase Complex Assembly Factor 2	Protein Coding	Q9BRT2	50	GC06M033694	5.6482	https://www.genecards.org/cgi-bin/carddisp.pl?gene=UQCC2
SELL	Selectin L	Protein Coding	P14151	55	GC01M169690	5.64788	https://www.genecards.org/cgi-bin/carddisp.pl?gene=SELL
HMGCR	3-Hydroxy-3-Methylglutaryl-CoA Reductase	Protein Coding	P04035	61	GC05P075336	5.6439	https://www.genecards.org/cgi-bin/carddisp.pl?gene=HMGCR
NDUFS8	NADH:Ubiquinone Oxidoreductase Core Subunit S8	Protein Coding	O00217	56	GC11P068030	5.64189	https://www.genecards.org/cgi-bin/carddisp.pl?gene=NDUFS8
SMAD3	SMAD Family Member 3	Protein Coding	P84022	66	GC15P067063	5.64072	https://www.genecards.org/cgi-bin/carddisp.pl?gene=SMAD3
COQ8B	Coenzyme Q8B	Protein Coding	Q96D53	52	GC19M100978	5.63651	https://www.genecards.org/cgi-bin/carddisp.pl?gene=COQ8B
AGTR1	Angiotensin II Receptor Type 1	Protein Coding	P30556	65	GC03P148697	5.63475	https://www.genecards.org/cgi-bin/carddisp.pl?gene=AGTR1
COQ6	Coenzyme Q6, Monooxygenase	Protein Coding	Q9Y2Z9	55	GC14P073949	5.63253	https://www.genecards.org/cgi-bin/carddisp.pl?gene=COQ6
GLRX5	Glutaredoxin 5	Protein Coding	Q86SX6	52	GC14P095533	5.62804	https://www.genecards.org/cgi-bin/carddisp.pl?gene=GLRX5
CEBPB	CCAAT Enhancer Binding Protein Beta	Protein Coding	P17676	57	GC20P050190	5.61839	https://www.genecards.org/cgi-bin/carddisp.pl?gene=CEBPB
PANK2	Pantothenate Kinase 2	Protein Coding	Q9BZ23	57	GC20P009571	5.60399	https://www.genecards.org/cgi-bin/carddisp.pl?gene=PANK2
C19orf12	Chromosome 19 Open Reading Frame 12	Protein Coding	Q9NSK7	47	GC19M100805	5.60399	https://www.genecards.org/cgi-bin/carddisp.pl?gene=C19orf12
TIMMDC1	Translocase Of Inner Mitochondrial Membrane Domain Containing 1	Protein Coding	Q9NPL8	50	GC03P119498	5.6037	https://www.genecards.org/cgi-bin/carddisp.pl?gene=TIMMDC1
EEF2	Eukaryotic Translation Elongation Factor 2	Protein Coding	P13639	61	GC19M003976	5.60143	https://www.genecards.org/cgi-bin/carddisp.pl?gene=EEF2
AARS2	Alanyl-TRNA Synthetase 2, Mitochondrial	Protein Coding	Q5JTZ9	56	GC06M100582	5.60123	https://www.genecards.org/cgi-bin/carddisp.pl?gene=AARS2
MTO1	Mitochondrial TRNA Translation Optimization 1	Protein Coding	Q9Y2Z2	54	GC06P073461	5.60116	https://www.genecards.org/cgi-bin/carddisp.pl?gene=MTO1
EHHADH	Enoyl-CoA Hydratase And 3-Hydroxyacyl CoA Dehydrogenase	Protein Coding	Q08426	54	GC03M185190	5.59517	https://www.genecards.org/cgi-bin/carddisp.pl?gene=EHHADH
MYLK2	Myosin Light Chain Kinase 2	Protein Coding	Q9H1R3	58	GC20P031819	5.58184	https://www.genecards.org/cgi-bin/carddisp.pl?gene=MYLK2
GFM1	G Elongation Factor Mitochondrial 1	Protein Coding	Q96RP9	56	GC03P158644	5.58089	https://www.genecards.org/cgi-bin/carddisp.pl?gene=GFM1
DCAF17	DDB1 And CUL4 Associated Factor 17	Protein Coding	Q5H9S7	51	GC02P171434	5.58089	https://www.genecards.org/cgi-bin/carddisp.pl?gene=DCAF17
AR	Androgen Receptor	Protein Coding	P10275	65	GC0XP067544	5.57871	https://www.genecards.org/cgi-bin/carddisp.pl?gene=AR
COLQ	Collagen Like Tail Subunit Of Asymmetric Acetylcholinesterase	Protein Coding	Q9Y215	51	GC03M027432	5.57731	https://www.genecards.org/cgi-bin/carddisp.pl?gene=COLQ
ALAS2	5'-Aminolevulinate Synthase 2	Protein Coding	P22557	59	GC0XM055009	5.57229	https://www.genecards.org/cgi-bin/carddisp.pl?gene=ALAS2
MRPS2	Mitochondrial Ribosomal Protein S2	Protein Coding	Q9Y399	50	GC09P135499	5.56953	https://www.genecards.org/cgi-bin/carddisp.pl?gene=MRPS2
NEXN	Nexilin F-Actin Binding Protein	Protein Coding	Q0ZGT2	52	GC01P078084	5.56688	https://www.genecards.org/cgi-bin/carddisp.pl?gene=NEXN
RBP4	Retinol Binding Protein 4	Protein Coding	P02753	57	GC10M093591	5.55884	https://www.genecards.org/cgi-bin/carddisp.pl?gene=RBP4
LCN2	Lipocalin 2	Protein Coding	P80188	58	GC09P128149	5.55407	https://www.genecards.org/cgi-bin/carddisp.pl?gene=LCN2
TGFB3	Transforming Growth Factor Beta 3	Protein Coding	P10600	61	GC14M075958	5.54794	https://www.genecards.org/cgi-bin/carddisp.pl?gene=TGFB3
NDUFAF1	NADH:Ubiquinone Oxidoreductase Complex Assembly Factor 1	Protein Coding	Q9Y375	53	GC15M041387	5.54681	https://www.genecards.org/cgi-bin/carddisp.pl?gene=NDUFAF1
SDHC	Succinate Dehydrogenase Complex Subunit C	Protein Coding	Q99643	55	GC01P161314	5.54656	https://www.genecards.org/cgi-bin/carddisp.pl?gene=SDHC
MT-ND3	Mitochondrially Encoded NADH:Ubiquinone Oxidoreductase Core Subunit 3	Protein Coding	P03897	45	GCMTP010061	5.54322	https://www.genecards.org/cgi-bin/carddisp.pl?gene=MT-ND3
PDHB	Pyruvate Dehydrogenase E1 Subunit Beta	Protein Coding	P11177	59	GC03M058464	5.54258	https://www.genecards.org/cgi-bin/carddisp.pl?gene=PDHB
PRKAG3	Protein Kinase AMP-Activated Non-Catalytic Subunit Gamma 3	Protein Coding	Q9UGI9	52	GC02M218823	5.54237	https://www.genecards.org/cgi-bin/carddisp.pl?gene=PRKAG3
SMAD2	SMAD Family Member 2	Protein Coding	Q15796	65	GC18M047809	5.542	https://www.genecards.org/cgi-bin/carddisp.pl?gene=SMAD2
MTHFR	Methylenetetrahydrofolate Reductase	Protein Coding	P42898	61	GC01M011785	5.54059	https://www.genecards.org/cgi-bin/carddisp.pl?gene=MTHFR
NDUFS2	NADH:Ubiquinone Oxidoreductase Core Subunit S2	Protein Coding	O75306	56	GC01P161197	5.54021	https://www.genecards.org/cgi-bin/carddisp.pl?gene=NDUFS2
ALDH3A2	Aldehyde Dehydrogenase 3 Family Member A2	Protein Coding	P51648	59	GC17P019648	5.53158	https://www.genecards.org/cgi-bin/carddisp.pl?gene=ALDH3A2
SOST	Sclerostin	Protein Coding	Q9BQB4	55	GC17M043753	5.52539	https://www.genecards.org/cgi-bin/carddisp.pl?gene=SOST
BGN	Biglycan	Protein Coding	P21810	57	GC0XP153494	5.52321	https://www.genecards.org/cgi-bin/carddisp.pl?gene=BGN
TNFRSF1A	TNF Receptor Superfamily Member 1A	Protein Coding	P19438	62	GC12M006328	5.52153	https://www.genecards.org/cgi-bin/carddisp.pl?gene=TNFRSF1A
PCCA	Propionyl-CoA Carboxylase Subunit Alpha	Protein Coding	P05165	59	GC13P100089	5.52147	https://www.genecards.org/cgi-bin/carddisp.pl?gene=PCCA
CAMK2G	Calcium/Calmodulin Dependent Protein Kinase II Gamma	Protein Coding	Q13555	61	GC10M073812	5.516	https://www.genecards.org/cgi-bin/carddisp.pl?gene=CAMK2G
PDK2	Pyruvate Dehydrogenase Kinase 2	Protein Coding	Q15119	55	GC17P134082	5.51464	https://www.genecards.org/cgi-bin/carddisp.pl?gene=PDK2
DLD	Dihydrolipoamide Dehydrogenase	Protein Coding	P09622	62	GC07P109031	5.50691	https://www.genecards.org/cgi-bin/carddisp.pl?gene=DLD
RANGRF	RAN Guanine Nucleotide Release Factor	Protein Coding	Q9HD47	44	GC17P008288	5.50372	https://www.genecards.org/cgi-bin/carddisp.pl?gene=RANGRF
SCN9A	Sodium Voltage-Gated Channel Alpha Subunit 9	Protein Coding	Q15858	60	GC02M166195	5.487	https://www.genecards.org/cgi-bin/carddisp.pl?gene=SCN9A
TERT	Telomerase Reverse Transcriptase	Protein Coding	O14746	64	GC05M001253	5.48694	https://www.genecards.org/cgi-bin/carddisp.pl?gene=TERT
COASY	Coenzyme A Synthase	Protein Coding	Q13057	57	GC17P042561	5.48107	https://www.genecards.org/cgi-bin/carddisp.pl?gene=COASY
FA2H	Fatty Acid 2-Hydroxylase	Protein Coding	Q7L5A8	57	GC16M074712	5.48107	https://www.genecards.org/cgi-bin/carddisp.pl?gene=FA2H
ATP13A2	ATPase Cation Transporting 13A2	Protein Coding	Q9NQ11	56	GC01M016985	5.48107	https://www.genecards.org/cgi-bin/carddisp.pl?gene=ATP13A2
LDLR	Low Density Lipoprotein Receptor	Protein Coding	P01130	64	GC19P132305	5.47387	https://www.genecards.org/cgi-bin/carddisp.pl?gene=LDLR
CAVIN1	Caveolae Associated Protein 1	Protein Coding	Q6NZI2	54	GC17M089365	5.46229	https://www.genecards.org/cgi-bin/carddisp.pl?gene=CAVIN1
CHRNE	Cholinergic Receptor Nicotinic Epsilon Subunit	Protein Coding	Q04844	57	GC17M004897	5.46106	https://www.genecards.org/cgi-bin/carddisp.pl?gene=CHRNE
NBAS	NBAS Subunit Of NRZ Tethering Complex	Protein Coding	A2RRP1	52	GC02M014800	5.45829	https://www.genecards.org/cgi-bin/carddisp.pl?gene=NBAS
HTR2A	5-Hydroxytryptamine Receptor 2A	Protein Coding	P28223	60	GC13M046831	5.45015	https://www.genecards.org/cgi-bin/carddisp.pl?gene=HTR2A
MMACHC	Metabolism Of Cobalamin Associated C	Protein Coding	Q9Y4U1	55	GC01P045500	5.44592	https://www.genecards.org/cgi-bin/carddisp.pl?gene=MMACHC
COQ9	Coenzyme Q9	Protein Coding	O75208	54	GC16P057447	5.44322	https://www.genecards.org/cgi-bin/carddisp.pl?gene=COQ9
SLC6A8	Solute Carrier Family 6 Member 8	Protein Coding	P48029	59	GC0XP153750	5.44292	https://www.genecards.org/cgi-bin/carddisp.pl?gene=SLC6A8
WFS1	Wolframin ER Transmembrane Glycoprotein	Protein Coding	O76024	58	GC04P006269	5.44165	https://www.genecards.org/cgi-bin/carddisp.pl?gene=WFS1
OXT	Oxytocin/Neurophysin I Prepropeptide	Protein Coding	P01178	50	GC20P009536	5.43379	https://www.genecards.org/cgi-bin/carddisp.pl?gene=OXT
FLT1	Fms Related Receptor Tyrosine Kinase 1	Protein Coding	P17948	63	GC13M028300	5.43271	https://www.genecards.org/cgi-bin/carddisp.pl?gene=FLT1
CLPB	ClpB Family Mitochondrial Disaggregase	Protein Coding	Q9H078	56	GC11M133042	5.43182	https://www.genecards.org/cgi-bin/carddisp.pl?gene=CLPB
ATP5IF1	ATP Synthase Inhibitory Factor Subunit 1	Protein Coding	Q9UII2	48	GC01P061354	5.42051	https://www.genecards.org/cgi-bin/carddisp.pl?gene=ATP5IF1
COX6B1	Cytochrome C Oxidase Subunit 6B1	Protein Coding	P14854	55	GC19P132923	5.41634	https://www.genecards.org/cgi-bin/carddisp.pl?gene=COX6B1
VCAM1	Vascular Cell Adhesion Molecule 1	Protein Coding	P19320	58	GC01P100719	5.41527	https://www.genecards.org/cgi-bin/carddisp.pl?gene=VCAM1
MYL4	Myosin Light Chain 4	Protein Coding	P12829	54	GC17P047189	5.41446	https://www.genecards.org/cgi-bin/carddisp.pl?gene=MYL4
STN1	STN1 Subunit Of CST Complex	Protein Coding	Q9H668	52	GC10M104222	5.41349	https://www.genecards.org/cgi-bin/carddisp.pl?gene=STN1
NOTCH1	Notch Receptor 1	Protein Coding	P46531	65	GC09M138976	5.41163	https://www.genecards.org/cgi-bin/carddisp.pl?gene=NOTCH1
LTC4S	Leukotriene C4 Synthase	Protein Coding	Q16873	56	GC05P179793	5.41133	https://www.genecards.org/cgi-bin/carddisp.pl?gene=LTC4S
ASS1	Argininosuccinate Synthase 1	Protein Coding	P00966	62	GC09P130444	5.40957	https://www.genecards.org/cgi-bin/carddisp.pl?gene=ASS1
APOA5	Apolipoprotein A5	Protein Coding	Q6Q788	55	GC11M116789	5.40649	https://www.genecards.org/cgi-bin/carddisp.pl?gene=APOA5
MTPAP	Mitochondrial Poly(A) Polymerase	Protein Coding	Q9NVV4	52	GC10M036341	5.40607	https://www.genecards.org/cgi-bin/carddisp.pl?gene=MTPAP
ABCA1	ATP Binding Cassette Subfamily A Member 1	Protein Coding	O95477	61	GC09M104781	5.39624	https://www.genecards.org/cgi-bin/carddisp.pl?gene=ABCA1
ABCB11	ATP Binding Cassette Subfamily B Member 11	Protein Coding	O95342	59	GC02M168922	5.39261	https://www.genecards.org/cgi-bin/carddisp.pl?gene=ABCB11
TRPM4	Transient Receptor Potential Cation Channel Subfamily M Member 4	Protein Coding	Q8TD43	55	GC19P049157	5.39234	https://www.genecards.org/cgi-bin/carddisp.pl?gene=TRPM4
ELANE	Elastase, Neutrophil Expressed	Protein Coding	P08246	63	GC19P131807	5.38952	https://www.genecards.org/cgi-bin/carddisp.pl?gene=ELANE
DLAT	Dihydrolipoamide S-Acetyltransferase	Protein Coding	P10515	58	GC11P112736	5.38661	https://www.genecards.org/cgi-bin/carddisp.pl?gene=DLAT
TGFBR1	Transforming Growth Factor Beta Receptor 1	Protein Coding	P36897	66	GC09P103929	5.37774	https://www.genecards.org/cgi-bin/carddisp.pl?gene=TGFBR1
PCSK9	Proprotein Convertase Subtilisin/Kexin Type 9	Protein Coding	Q8NBP7	62	GC01P055039	5.37434	https://www.genecards.org/cgi-bin/carddisp.pl?gene=PCSK9
BTD	Biotinidase	Protein Coding	P43251	58	GC03P024338	5.37229	https://www.genecards.org/cgi-bin/carddisp.pl?gene=BTD
ARG1	Arginase 1	Protein Coding	P05089	62	GC06P158145	5.37024	https://www.genecards.org/cgi-bin/carddisp.pl?gene=ARG1
DTNA	Dystrobrevin Alpha	Protein Coding	Q9Y4J8	56	GC18P034493	5.36731	https://www.genecards.org/cgi-bin/carddisp.pl?gene=DTNA
CPS1	Carbamoyl-Phosphate Synthase 1	Protein Coding	P31327	61	GC02P210477	5.3472	https://www.genecards.org/cgi-bin/carddisp.pl?gene=CPS1
MMAA	Metabolism Of Cobalamin Associated A	Protein Coding	Q8IVH4	50	GC04P145647	5.3472	https://www.genecards.org/cgi-bin/carddisp.pl?gene=MMAA
IL17A	Interleukin 17A	Protein Coding	Q16552	55	GC06P052186	5.34702	https://www.genecards.org/cgi-bin/carddisp.pl?gene=IL17A
NARS2	Asparaginyl-TRNA Synthetase 2, Mitochondrial	Protein Coding	Q96I59	55	GC11M078435	5.34267	https://www.genecards.org/cgi-bin/carddisp.pl?gene=NARS2
GDAP1	Ganglioside Induced Differentiation Associated Protein 1	Protein Coding	Q8TB36	55	GC08P074315	5.34	https://www.genecards.org/cgi-bin/carddisp.pl?gene=GDAP1
CTSD	Cathepsin D	Protein Coding	P07339	65	GC11M001752	5.33873	https://www.genecards.org/cgi-bin/carddisp.pl?gene=CTSD
PIK3CA	Phosphatidylinositol-4,5-Bisphosphate 3-Kinase Catalytic Subunit Alpha	Protein Coding	P42336	65	GC03P179148	5.33868	https://www.genecards.org/cgi-bin/carddisp.pl?gene=PIK3CA
MYOG	Myogenin	Protein Coding	P15173	52	GC01M203083	5.33352	https://www.genecards.org/cgi-bin/carddisp.pl?gene=MYOG
GCH1	GTP Cyclohydrolase 1	Protein Coding	P30793	59	GC14M054842	5.31949	https://www.genecards.org/cgi-bin/carddisp.pl?gene=GCH1
LARS2	Leucyl-TRNA Synthetase 2, Mitochondrial	Protein Coding	Q15031	57	GC03P061334	5.31916	https://www.genecards.org/cgi-bin/carddisp.pl?gene=LARS2
UQCC3	Ubiquinol-Cytochrome C Reductase Complex Assembly Factor 3	Protein Coding	Q6UW78	45	GC11P062670	5.31406	https://www.genecards.org/cgi-bin/carddisp.pl?gene=UQCC3
ACADSB	Acyl-CoA Dehydrogenase Short/Branched Chain	Protein Coding	P45954	57	GC10P123008	5.31209	https://www.genecards.org/cgi-bin/carddisp.pl?gene=ACADSB
NDUFV2	NADH:Ubiquinone Oxidoreductase Core Subunit V2	Protein Coding	P19404	55	GC18P009111	5.30585	https://www.genecards.org/cgi-bin/carddisp.pl?gene=NDUFV2
CETP	Cholesteryl Ester Transfer Protein	Protein Coding	P11597	59	GC16P056961	5.30262	https://www.genecards.org/cgi-bin/carddisp.pl?gene=CETP
CHAT	Choline O-Acetyltransferase	Protein Coding	P28329	61	GC10P049609	5.30095	https://www.genecards.org/cgi-bin/carddisp.pl?gene=CHAT
LEPR	Leptin Receptor	Protein Coding	P48357	62	GC01P067643	5.29187	https://www.genecards.org/cgi-bin/carddisp.pl?gene=LEPR
UQCRFS1	Ubiquinol-Cytochrome C Reductase, Rieske Iron-Sulfur Polypeptide 1	Protein Coding	P47985	59	GC19M029205	5.28857	https://www.genecards.org/cgi-bin/carddisp.pl?gene=UQCRFS1
RTN4IP1	Reticulon 4 Interacting Protein 1	Protein Coding	Q8WWV3	51	GC06M106571	5.28384	https://www.genecards.org/cgi-bin/carddisp.pl?gene=RTN4IP1
MEFV	MEFV Innate Immunity Regulator, Pyrin	Protein Coding	O15553	56	GC16M027034	5.28205	https://www.genecards.org/cgi-bin/carddisp.pl?gene=MEFV
MYH11	Myosin Heavy Chain 11	Protein Coding	P35749	59	GC16M027496	5.27422	https://www.genecards.org/cgi-bin/carddisp.pl?gene=MYH11
QDPR	Quinoid Dihydropteridine Reductase	Protein Coding	P09417	58	GC04M017460	5.26344	https://www.genecards.org/cgi-bin/carddisp.pl?gene=QDPR
NDUFS1	NADH:Ubiquinone Oxidoreductase Core Subunit S1	Protein Coding	P28331	57	GC02M206114	5.25324	https://www.genecards.org/cgi-bin/carddisp.pl?gene=NDUFS1
COQ4	Coenzyme Q4	Protein Coding	Q9Y3A0	51	GC09P128322	5.24697	https://www.genecards.org/cgi-bin/carddisp.pl?gene=COQ4
F8	Coagulation Factor VIII	Protein Coding	P00451	59	GC0XM154835	5.24405	https://www.genecards.org/cgi-bin/carddisp.pl?gene=F8
CAMK2B	Calcium/Calmodulin Dependent Protein Kinase II Beta	Protein Coding	Q13554	62	GC07M045513	5.24192	https://www.genecards.org/cgi-bin/carddisp.pl?gene=CAMK2B
MLYCD	Malonyl-CoA Decarboxylase	Protein Coding	O95822	55	GC16P083899	5.24076	https://www.genecards.org/cgi-bin/carddisp.pl?gene=MLYCD
SLC19A2	Solute Carrier Family 19 Member 2	Protein Coding	O60779	57	GC01M169463	5.23994	https://www.genecards.org/cgi-bin/carddisp.pl?gene=SLC19A2
KNG1	Kininogen 1	Protein Coding	P01042	61	GC03P186717	5.23787	https://www.genecards.org/cgi-bin/carddisp.pl?gene=KNG1
GNAS	GNAS Complex Locus	Protein Coding	P84996	62	GC20P058839	5.23764	https://www.genecards.org/cgi-bin/carddisp.pl?gene=GNAS
DPAGT1	Dolichyl-Phosphate N-Acetylglucosaminephosphotransferase 1	Protein Coding	Q9H3H5	56	GC11M133879	5.23752	https://www.genecards.org/cgi-bin/carddisp.pl?gene=DPAGT1
MMAB	Metabolism Of Cobalamin Associated B	Protein Coding	Q96EY8	55	GC12M109553	5.23575	https://www.genecards.org/cgi-bin/carddisp.pl?gene=MMAB
NKX2-6	NK2 Homeobox 6	Protein Coding	A6NCS4	48	GC08M023702	5.23571	https://www.genecards.org/cgi-bin/carddisp.pl?gene=NKX2-6
HBA1	Hemoglobin Subunit Alpha 1	Protein Coding	P69905	55	GC16P103971	5.22912	https://www.genecards.org/cgi-bin/carddisp.pl?gene=HBA1
SPARC	Secreted Protein Acidic And Cysteine Rich	Protein Coding	P09486	62	GC05M151661	5.22856	https://www.genecards.org/cgi-bin/carddisp.pl?gene=SPARC
NDUFC2	NADH:Ubiquinone Oxidoreductase Subunit C2	Protein Coding	O95298	52	GC11M078068	5.22189	https://www.genecards.org/cgi-bin/carddisp.pl?gene=NDUFC2
SQSTM1	Sequestosome 1	Protein Coding	Q13501	62	GC05P179806	5.22106	https://www.genecards.org/cgi-bin/carddisp.pl?gene=SQSTM1
CTF1	Cardiotrophin 1	Protein Coding	Q16619	51	GC16P104990	5.21927	https://www.genecards.org/cgi-bin/carddisp.pl?gene=CTF1
PDSS2	Decaprenyl Diphosphate Synthase Subunit 2	Protein Coding	Q86YH6	53	GC06M107152	5.21508	https://www.genecards.org/cgi-bin/carddisp.pl?gene=PDSS2
BVES	Blood Vessel Epicardial Substance	Protein Coding	Q8NE79	53	GC06M105096	5.21101	https://www.genecards.org/cgi-bin/carddisp.pl?gene=BVES
NDUFS3	NADH:Ubiquinone Oxidoreductase Core Subunit S3	Protein Coding	O75489	58	GC11P048410	5.20791	https://www.genecards.org/cgi-bin/carddisp.pl?gene=NDUFS3
MICOS13	Mitochondrial Contact Site And Cristae Organizing System Subunit 13	Protein Coding	Q5XKP0	49	GC19M100060	5.20771	https://www.genecards.org/cgi-bin/carddisp.pl?gene=MICOS13
SMAD4	SMAD Family Member 4	Protein Coding	Q13485	66	GC18P051028	5.20486	https://www.genecards.org/cgi-bin/carddisp.pl?gene=SMAD4
TRAPPC11	Trafficking Protein Particle Complex Subunit 11	Protein Coding	Q7Z392	49	GC04P183659	5.19262	https://www.genecards.org/cgi-bin/carddisp.pl?gene=TRAPPC11
SELE	Selectin E	Protein Coding	P16581	56	GC01M169722	5.18637	https://www.genecards.org/cgi-bin/carddisp.pl?gene=SELE
GLB1	Galactosidase Beta 1	Protein Coding	P16278	62	GC03M032963	5.18627	https://www.genecards.org/cgi-bin/carddisp.pl?gene=GLB1
FN1	Fibronectin 1	Protein Coding	P02751	63	GC02M215360	5.18303	https://www.genecards.org/cgi-bin/carddisp.pl?gene=FN1
PDLIM3	PDZ And LIM Domain 3	Protein Coding	Q53GG5	50	GC04M185500	5.18148	https://www.genecards.org/cgi-bin/carddisp.pl?gene=PDLIM3
CRPPA	CDP-L-Ribitol Pyrophosphorylase A	Protein Coding	A4D126	49	GC07M016088	5.17967	https://www.genecards.org/cgi-bin/carddisp.pl?gene=CRPPA
TMEM126A	Transmembrane Protein 126A	Protein Coding	Q9H061	52	GC11P085647	5.17143	https://www.genecards.org/cgi-bin/carddisp.pl?gene=TMEM126A
PET117	PET117 Cytochrome C Oxidase Chaperone	Protein Coding	Q6UWS5	43	GC20P018137	5.16657	https://www.genecards.org/cgi-bin/carddisp.pl?gene=PET117
SOD3	Superoxide Dismutase 3	Protein Coding	P08294	55	GC04P027001	5.16279	https://www.genecards.org/cgi-bin/carddisp.pl?gene=SOD3
MT-ND4L	Mitochondrially Encoded NADH:Ubiquinone Oxidoreductase Core Subunit 4L	Protein Coding	P03901	37	GCMTP010472	5.16042	https://www.genecards.org/cgi-bin/carddisp.pl?gene=MT-ND4L
ARK2N	Arkadia (RNF111) N-Terminal Like PKA Signaling Regulator 2N	Protein Coding	Q96B23	38	GC18P046173	5.15495	https://www.genecards.org/cgi-bin/carddisp.pl?gene=ARK2N
GBA1	Glucosylceramidase Beta 1	Protein Coding	P04062	62	GC01M165117	5.15122	https://www.genecards.org/cgi-bin/carddisp.pl?gene=GBA1
ATM	ATM Serine/Threonine Kinase	Protein Coding	Q13315	66	GC11P108223	5.14708	https://www.genecards.org/cgi-bin/carddisp.pl?gene=ATM
ACE2	Angiotensin Converting Enzyme 2	Protein Coding	Q9BYF1	62	GC0XM015494	5.14198	https://www.genecards.org/cgi-bin/carddisp.pl?gene=ACE2
SCN11A	Sodium Voltage-Gated Channel Alpha Subunit 11	Protein Coding	Q9UI33	55	GC03M038862	5.13944	https://www.genecards.org/cgi-bin/carddisp.pl?gene=SCN11A
ELAC2	ElaC Ribonuclease Z 2	Protein Coding	Q9BQ52	54	GC17M012991	5.12192	https://www.genecards.org/cgi-bin/carddisp.pl?gene=ELAC2
MC4R	Melanocortin 4 Receptor	Protein Coding	P32245	58	GC18M060371	5.12101	https://www.genecards.org/cgi-bin/carddisp.pl?gene=MC4R
POMT1	Protein O-Mannosyltransferase 1	Protein Coding	Q9Y6A1	56	GC09P131502	5.11808	https://www.genecards.org/cgi-bin/carddisp.pl?gene=POMT1
CSF2	Colony Stimulating Factor 2	Protein Coding	P04141	58	GC05P132073	5.11699	https://www.genecards.org/cgi-bin/carddisp.pl?gene=CSF2
FLNA	Filamin A	Protein Coding	P21333	61	GC0XM154348	5.11669	https://www.genecards.org/cgi-bin/carddisp.pl?gene=FLNA
SGCG	Sarcoglycan Gamma	Protein Coding	Q13326	54	GC13P023160	5.11071	https://www.genecards.org/cgi-bin/carddisp.pl?gene=SGCG
COX6A1	Cytochrome C Oxidase Subunit 6A1	Protein Coding	P12074	55	GC12P120459	5.10938	https://www.genecards.org/cgi-bin/carddisp.pl?gene=COX6A1
GSTM1	Glutathione S-Transferase Mu 1	Protein Coding	P09488	55	GC01P109687	5.10859	https://www.genecards.org/cgi-bin/carddisp.pl?gene=GSTM1
DOK7	Docking Protein 7	Protein Coding	Q18PE1	50	GC04P006013	5.09845	https://www.genecards.org/cgi-bin/carddisp.pl?gene=DOK7
CTNNB1	Catenin Beta 1	Protein Coding	P35222	66	GC03P041194	5.09761	https://www.genecards.org/cgi-bin/carddisp.pl?gene=CTNNB1
EIF4EBP1	Eukaryotic Translation Initiation Factor 4E Binding Protein 1	Protein Coding	Q13541	59	GC08P040885	5.0966	https://www.genecards.org/cgi-bin/carddisp.pl?gene=EIF4EBP1
FGF23	Fibroblast Growth Factor 23	Protein Coding	Q9GZV9	58	GC12M004368	5.0957	https://www.genecards.org/cgi-bin/carddisp.pl?gene=FGF23
JUP	Junction Plakoglobin	Protein Coding	P14923	61	GC17M041754	5.08841	https://www.genecards.org/cgi-bin/carddisp.pl?gene=JUP
OXCT1	3-Oxoacid CoA-Transferase 1	Protein Coding	P55809	58	GC05M041732	5.06063	https://www.genecards.org/cgi-bin/carddisp.pl?gene=OXCT1
PYCR1	Pyrroline-5-Carboxylate Reductase 1	Protein Coding	P32322	56	GC17M081932	5.05946	https://www.genecards.org/cgi-bin/carddisp.pl?gene=PYCR1
GYS2	Glycogen Synthase 2	Protein Coding	P54840	58	GC12M033246	5.0545	https://www.genecards.org/cgi-bin/carddisp.pl?gene=GYS2
IVD	Isovaleryl-CoA Dehydrogenase	Protein Coding	P26440	56	GC15P040405	5.05448	https://www.genecards.org/cgi-bin/carddisp.pl?gene=IVD
SUCLG1	Succinate-CoA Ligase GDP/ADP-Forming Subunit Alpha	Protein Coding	P53597	57	GC02M084423	5.0521	https://www.genecards.org/cgi-bin/carddisp.pl?gene=SUCLG1
COQ7	Coenzyme Q7, Hydroxylase	Protein Coding	Q99807	55	GC16P019067	5.0521	https://www.genecards.org/cgi-bin/carddisp.pl?gene=COQ7
COQ5	Coenzyme Q5, Methyltransferase	Protein Coding	Q5HYK3	52	GC12M120503	5.0521	https://www.genecards.org/cgi-bin/carddisp.pl?gene=COQ5
COX14	Cytochrome C Oxidase Assembly Factor COX14	Protein Coding	Q96I36	50	GC12P064980	5.05182	https://www.genecards.org/cgi-bin/carddisp.pl?gene=COX14
NDUFB8	NADH:Ubiquinone Oxidoreductase Subunit B8	Protein Coding	O95169	55	GC10M100523	5.04801	https://www.genecards.org/cgi-bin/carddisp.pl?gene=NDUFB8
CAMK2D	Calcium/Calmodulin Dependent Protein Kinase II Delta	Protein Coding	Q13557	61	GC04M113418	5.04762	https://www.genecards.org/cgi-bin/carddisp.pl?gene=CAMK2D
AIFM1	Apoptosis Inducing Factor Mitochondria Associated 1	Protein Coding	O95831	63	GC0XM130129	5.0439	https://www.genecards.org/cgi-bin/carddisp.pl?gene=AIFM1
GTPBP3	GTP Binding Protein 3, Mitochondrial	Protein Coding	Q969Y2	52	GC19P132600	5.04234	https://www.genecards.org/cgi-bin/carddisp.pl?gene=GTPBP3
SCNN1A	Sodium Channel Epithelial 1 Subunit Alpha	Protein Coding	P37088	62	GC12M006346	5.03972	https://www.genecards.org/cgi-bin/carddisp.pl?gene=SCNN1A
LRP5	LDL Receptor Related Protein 5	Protein Coding	O75197	62	GC11P068298	5.03903	https://www.genecards.org/cgi-bin/carddisp.pl?gene=LRP5
NPC1	NPC Intracellular Cholesterol Transporter 1	Protein Coding	O15118	62	GC18M023506	5.03771	https://www.genecards.org/cgi-bin/carddisp.pl?gene=NPC1
TIMM50	Translocase Of Inner Mitochondrial Membrane 50	Protein Coding	Q3ZCQ8	51	GC19P039480	5.03391	https://www.genecards.org/cgi-bin/carddisp.pl?gene=TIMM50
FGF2	Fibroblast Growth Factor 2	Protein Coding	P09038	58	GC04P122826	5.02943	https://www.genecards.org/cgi-bin/carddisp.pl?gene=FGF2
IRS2	Insulin Receptor Substrate 2	Protein Coding	Q9Y4H2	58	GC13M109752	5.02679	https://www.genecards.org/cgi-bin/carddisp.pl?gene=IRS2
SERPINC1	Serpin Family C Member 1	Protein Coding	P01008	62	GC01M175056	5.01669	https://www.genecards.org/cgi-bin/carddisp.pl?gene=SERPINC1
SPG7	SPG7 Matrix AAA Peptidase Subunit, Paraplegin	Protein Coding	Q9UQ90	55	GC16P107070	5.01651	https://www.genecards.org/cgi-bin/carddisp.pl?gene=SPG7
AFG3L2	AFG3 Like Matrix AAA Peptidase Subunit 2	Protein Coding	Q9Y4W6	57	GC18M012328	5.00996	https://www.genecards.org/cgi-bin/carddisp.pl?gene=AFG3L2
TACO1	Translational Activator Of Cytochrome C Oxidase I	Protein Coding	Q9BSH4	52	GC17P063600	4.99897	https://www.genecards.org/cgi-bin/carddisp.pl?gene=TACO1
FASTKD2	FAST Kinase Domains 2	Protein Coding	Q9NYY8	51	GC02P206770	4.99897	https://www.genecards.org/cgi-bin/carddisp.pl?gene=FASTKD2
PDE4A	Phosphodiesterase 4A	Protein Coding	P27815	56	GC19P010416	4.99627	https://www.genecards.org/cgi-bin/carddisp.pl?gene=PDE4A
LTBP4	Latent Transforming Growth Factor Beta Binding Protein 4	Protein Coding	Q8N2S1	55	GC19P040592	4.98771	https://www.genecards.org/cgi-bin/carddisp.pl?gene=LTBP4
IDUA	Alpha-L-Iduronidase	Protein Coding	P35475	58	GC04P000986	4.98281	https://www.genecards.org/cgi-bin/carddisp.pl?gene=IDUA
ECSIT	ECSIT Signaling Integrator	Protein Coding	Q9BQ95	50	GC19M011505	4.98249	https://www.genecards.org/cgi-bin/carddisp.pl?gene=ECSIT
SPTB	Spectrin Beta, Erythrocytic	Protein Coding	P11277	54	GC14M064746	4.98052	https://www.genecards.org/cgi-bin/carddisp.pl?gene=SPTB
SLC16A2	Solute Carrier Family 16 Member 2	Protein Coding	P36021	56	GC0XP074985	4.97689	https://www.genecards.org/cgi-bin/carddisp.pl?gene=SLC16A2
HSPB1	Heat Shock Protein Family B (Small) Member 1	Protein Coding	P04792	64	GC07P076302	4.97512	https://www.genecards.org/cgi-bin/carddisp.pl?gene=HSPB1
CCL5	C-C Motif Chemokine Ligand 5	Protein Coding	P13501	56	GC17M035871	4.97382	https://www.genecards.org/cgi-bin/carddisp.pl?gene=CCL5
IL1RAPL2	Interleukin 1 Receptor Accessory Protein Like 2	Protein Coding	Q9NP60	50	GC0XP104566	4.96941	https://www.genecards.org/cgi-bin/carddisp.pl?gene=IL1RAPL2
COL9A2	Collagen Type IX Alpha 2 Chain	Protein Coding	Q14055	54	GC01M040300	4.96936	https://www.genecards.org/cgi-bin/carddisp.pl?gene=COL9A2
NDUFAF3	NADH:Ubiquinone Oxidoreductase Complex Assembly Factor 3	Protein Coding	Q9BU61	51	GC03P049020	4.96909	https://www.genecards.org/cgi-bin/carddisp.pl?gene=NDUFAF3
PPY	Pancreatic Polypeptide	Protein Coding	P01298	51	GC17M043940	4.96482	https://www.genecards.org/cgi-bin/carddisp.pl?gene=PPY
COL3A1	Collagen Type III Alpha 1 Chain	Protein Coding	P02461	61	GC02P188974	4.96381	https://www.genecards.org/cgi-bin/carddisp.pl?gene=COL3A1
CRY1	Cryptochrome Circadian Regulator 1	Protein Coding	Q16526	55	GC12M106991	4.96376	https://www.genecards.org/cgi-bin/carddisp.pl?gene=CRY1
RBM20	RNA Binding Motif Protein 20	Protein Coding	Q5T481	48	GC10P116825	4.95897	https://www.genecards.org/cgi-bin/carddisp.pl?gene=RBM20
CXCL12	C-X-C Motif Chemokine Ligand 12	Protein Coding	P48061	59	GC10M044370	4.95369	https://www.genecards.org/cgi-bin/carddisp.pl?gene=CXCL12
CYP2D6	Cytochrome P450 Family 2 Subfamily D Member 6	Protein Coding	P10635	60	GC22M042126	4.94995	https://www.genecards.org/cgi-bin/carddisp.pl?gene=CYP2D6
F9	Coagulation Factor IX	Protein Coding	P00740	60	GC0XP139530	4.94353	https://www.genecards.org/cgi-bin/carddisp.pl?gene=F9
MTRFR	Mitochondrial Translation Release Factor In Rescue	Protein Coding	Q9H3J6	45	GC12P136130	4.94181	https://www.genecards.org/cgi-bin/carddisp.pl?gene=MTRFR
NRF1	Nuclear Respiratory Factor 1	Protein Coding	Q16656	56	GC07P129611	4.94016	https://www.genecards.org/cgi-bin/carddisp.pl?gene=NRF1
SLC12A3	Solute Carrier Family 12 Member 3	Protein Coding	P55017	59	GC16P056865	4.9401	https://www.genecards.org/cgi-bin/carddisp.pl?gene=SLC12A3
NDUFA1	NADH:Ubiquinone Oxidoreductase Subunit A1	Protein Coding	O15239	55	GC0XP119871	4.93984	https://www.genecards.org/cgi-bin/carddisp.pl?gene=NDUFA1
NDUFAF4	NADH:Ubiquinone Oxidoreductase Complex Assembly Factor 4	Protein Coding	Q9P032	54	GC06M096889	4.93984	https://www.genecards.org/cgi-bin/carddisp.pl?gene=NDUFAF4
COX8A	Cytochrome C Oxidase Subunit 8A	Protein Coding	P10176	52	GC11P098819	4.93984	https://www.genecards.org/cgi-bin/carddisp.pl?gene=COX8A
ACTA2	Actin Alpha 2, Smooth Muscle	Protein Coding	P62736	61	GC10M088935	4.93891	https://www.genecards.org/cgi-bin/carddisp.pl?gene=ACTA2
CRY2	Cryptochrome Circadian Regulator 2	Protein Coding	Q49AN0	52	GC11P048338	4.9381	https://www.genecards.org/cgi-bin/carddisp.pl?gene=CRY2
PEX6	Peroxisomal Biogenesis Factor 6	Protein Coding	Q13608	53	GC06M042963	4.92969	https://www.genecards.org/cgi-bin/carddisp.pl?gene=PEX6
SMN1	Survival Of Motor Neuron 1, Telomeric	Protein Coding	Q16637	53	GC05P070924	4.92689	https://www.genecards.org/cgi-bin/carddisp.pl?gene=SMN1
TRNT1	TRNA Nucleotidyl Transferase 1	Protein Coding	Q96Q11	54	GC03P003126	4.92655	https://www.genecards.org/cgi-bin/carddisp.pl?gene=TRNT1
GFM2	GTP Dependent Ribosome Recycling Factor Mitochondrial 2	Protein Coding	Q969S9	52	GC05M074721	4.92655	https://www.genecards.org/cgi-bin/carddisp.pl?gene=GFM2
SIRT3	Sirtuin 3	Protein Coding	Q9NTG7	60	GC11M000215	4.92565	https://www.genecards.org/cgi-bin/carddisp.pl?gene=SIRT3
NAMPT	Nicotinamide Phosphoribosyltransferase	Protein Coding	P43490	60	GC07M106248	4.92155	https://www.genecards.org/cgi-bin/carddisp.pl?gene=NAMPT
POMT2	Protein O-Mannosyltransferase 2	Protein Coding	Q9UKY4	55	GC14M077274	4.91778	https://www.genecards.org/cgi-bin/carddisp.pl?gene=POMT2
APC	APC Regulator Of WNT Signaling Pathway	Protein Coding	P25054	62	GC05P112707	4.91762	https://www.genecards.org/cgi-bin/carddisp.pl?gene=APC
PEX1	Peroxisomal Biogenesis Factor 1	Protein Coding	O43933	57	GC07M092487	4.91654	https://www.genecards.org/cgi-bin/carddisp.pl?gene=PEX1
COL4A5	Collagen Type IV Alpha 5 Chain	Protein Coding	P29400	56	GC0XP108439	4.91605	https://www.genecards.org/cgi-bin/carddisp.pl?gene=COL4A5
PTH	Parathyroid Hormone	Protein Coding	P01270	58	GC11M013492	4.91589	https://www.genecards.org/cgi-bin/carddisp.pl?gene=PTH
COL4A3	Collagen Type IV Alpha 3 Chain	Protein Coding	Q01955	58	GC02P227164	4.91397	https://www.genecards.org/cgi-bin/carddisp.pl?gene=COL4A3
DPYD	Dihydropyrimidine Dehydrogenase	Protein Coding	Q12882	64	GC01M097015	4.91203	https://www.genecards.org/cgi-bin/carddisp.pl?gene=DPYD
PLOD1	Procollagen-Lysine,2-Oxoglutarate 5-Dioxygenase 1	Protein Coding	Q02809	58	GC01P011934	4.9119	https://www.genecards.org/cgi-bin/carddisp.pl?gene=PLOD1
IL6R	Interleukin 6 Receptor	Protein Coding	P08887	63	GC01P154405	4.91182	https://www.genecards.org/cgi-bin/carddisp.pl?gene=IL6R
TIMM8A	Translocase Of Inner Mitochondrial Membrane 8A	Protein Coding	O60220	54	GC0XM101345	4.91124	https://www.genecards.org/cgi-bin/carddisp.pl?gene=TIMM8A
SAMHD1	SAM And HD Domain Containing Deoxynucleoside Triphosphate Triphosphohydrolase 1	Protein Coding	Q9Y3Z3	55	GC20M036890	4.90627	https://www.genecards.org/cgi-bin/carddisp.pl?gene=SAMHD1
NCF2	Neutrophil Cytosolic Factor 2	Protein Coding	P19878	60	GC01M186360	4.88804	https://www.genecards.org/cgi-bin/carddisp.pl?gene=NCF2
TYR	Tyrosinase	Protein Coding	P14679	61	GC11P089177	4.87598	https://www.genecards.org/cgi-bin/carddisp.pl?gene=TYR
NDUFA10	NADH:Ubiquinone Oxidoreductase Subunit A10	Protein Coding	O95299	54	GC02M239893	4.86928	https://www.genecards.org/cgi-bin/carddisp.pl?gene=NDUFA10
PPIB	Peptidylprolyl Isomerase B	Protein Coding	P23284	62	GC15M064155	4.86704	https://www.genecards.org/cgi-bin/carddisp.pl?gene=PPIB
MCCC1	Methylcrotonyl-CoA Carboxylase Subunit 1	Protein Coding	Q96RQ3	56	GC03M183015	4.86656	https://www.genecards.org/cgi-bin/carddisp.pl?gene=MCCC1
MCCC2	Methylcrotonyl-CoA Carboxylase Subunit 2	Protein Coding	Q9HCC0	55	GC05P079737	4.86656	https://www.genecards.org/cgi-bin/carddisp.pl?gene=MCCC2
NAGS	N-Acetylglutamate Synthase	Protein Coding	Q8N159	54	GC17P044004	4.86656	https://www.genecards.org/cgi-bin/carddisp.pl?gene=NAGS
SMPD1	Sphingomyelin Phosphodiesterase 1	Protein Coding	P17405	61	GC11P006390	4.86447	https://www.genecards.org/cgi-bin/carddisp.pl?gene=SMPD1
FST	Follistatin	Protein Coding	P19883	61	GC05P053480	4.86126	https://www.genecards.org/cgi-bin/carddisp.pl?gene=FST
NAGA	Alpha-N-Acetylgalactosaminidase	Protein Coding	P17050	58	GC22M042058	4.85885	https://www.genecards.org/cgi-bin/carddisp.pl?gene=NAGA
MTFMT	Mitochondrial Methionyl-TRNA Formyltransferase	Protein Coding	Q96DP5	52	GC15M065001	4.85435	https://www.genecards.org/cgi-bin/carddisp.pl?gene=MTFMT
ACACB	Acetyl-CoA Carboxylase Beta	Protein Coding	O00763	58	GC12P109116	4.8537	https://www.genecards.org/cgi-bin/carddisp.pl?gene=ACACB
PDX1	Pancreatic And Duodenal Homeobox 1	Protein Coding	P52945	58	GC13P028201	4.85295	https://www.genecards.org/cgi-bin/carddisp.pl?gene=PDX1
BCHE	Butyrylcholinesterase	Protein Coding	P06276	62	GC03M165772	4.85017	https://www.genecards.org/cgi-bin/carddisp.pl?gene=BCHE
PRKAB1	Protein Kinase AMP-Activated Non-Catalytic Subunit Beta 1	Protein Coding	Q9Y478	59	GC12P119667	4.84793	https://www.genecards.org/cgi-bin/carddisp.pl?gene=PRKAB1
COL9A1	Collagen Type IX Alpha 1 Chain	Protein Coding	P20849	55	GC06M070215	4.84644	https://www.genecards.org/cgi-bin/carddisp.pl?gene=COL9A1
COL9A3	Collagen Type IX Alpha 3 Chain	Protein Coding	Q14050	55	GC20P062816	4.84644	https://www.genecards.org/cgi-bin/carddisp.pl?gene=COL9A3
SFTPC	Surfactant Protein C	Protein Coding	P11686	52	GC08P022156	4.83848	https://www.genecards.org/cgi-bin/carddisp.pl?gene=SFTPC
PCDH15	Protocadherin Related 15	Protein Coding	Q96QU1	54	GC10M053802	4.83579	https://www.genecards.org/cgi-bin/carddisp.pl?gene=PCDH15
VPS13B	Vacuolar Protein Sorting 13 Homolog B	Protein Coding	Q7Z7G8	52	GC08P099128	4.83579	https://www.genecards.org/cgi-bin/carddisp.pl?gene=VPS13B
DDHD1	DDHD Domain Containing 1	Protein Coding	Q8NEL9	52	GC14M053036	4.83243	https://www.genecards.org/cgi-bin/carddisp.pl?gene=DDHD1
TIMP1	TIMP Metallopeptidase Inhibitor 1	Protein Coding	P01033	58	GC0XP059202	4.82646	https://www.genecards.org/cgi-bin/carddisp.pl?gene=TIMP1
MMP3	Matrix Metallopeptidase 3	Protein Coding	P08254	62	GC11M102835	4.82129	https://www.genecards.org/cgi-bin/carddisp.pl?gene=MMP3
KDR	Kinase Insert Domain Receptor	Protein Coding	P35968	66	GC04M055078	4.82107	https://www.genecards.org/cgi-bin/carddisp.pl?gene=KDR
FGA	Fibrinogen Alpha Chain	Protein Coding	P02671	62	GC04M154583	4.82074	https://www.genecards.org/cgi-bin/carddisp.pl?gene=FGA
CYP1A2	Cytochrome P450 Family 1 Subfamily A Member 2	Protein Coding	P05177	58	GC15P074748	4.81961	https://www.genecards.org/cgi-bin/carddisp.pl?gene=CYP1A2
ACHE	Acetylcholinesterase (Yt Blood Group)	Protein Coding	P22303	61	GC07M100889	4.81786	https://www.genecards.org/cgi-bin/carddisp.pl?gene=ACHE
CHRND	Cholinergic Receptor Nicotinic Delta Subunit	Protein Coding	Q07001	54	GC02P232525	4.81595	https://www.genecards.org/cgi-bin/carddisp.pl?gene=CHRND
APTX	Aprataxin	Protein Coding	Q7Z2E3	56	GC09M032886	4.81114	https://www.genecards.org/cgi-bin/carddisp.pl?gene=APTX
MCOLN1	Mucolipin TRP Cation Channel 1	Protein Coding	Q9GZU1	55	GC19P132117	4.80977	https://www.genecards.org/cgi-bin/carddisp.pl?gene=MCOLN1
PPCS	Phosphopantothenoylcysteine Synthetase	Protein Coding	Q9HAB8	52	GC01P042456	4.80595	https://www.genecards.org/cgi-bin/carddisp.pl?gene=PPCS
ADAMTS2	ADAM Metallopeptidase With Thrombospondin Type 1 Motif 2	Protein Coding	O95450	55	GC05M179110	4.79989	https://www.genecards.org/cgi-bin/carddisp.pl?gene=ADAMTS2
CRH	Corticotropin Releasing Hormone	Protein Coding	P06850	55	GC08M066176	4.79116	https://www.genecards.org/cgi-bin/carddisp.pl?gene=CRH
CD40	CD40 Molecule	Protein Coding	P25942	63	GC20P046118	4.79046	https://www.genecards.org/cgi-bin/carddisp.pl?gene=CD40
CEP89	Centrosomal Protein 89	Protein Coding	Q96ST8	47	GC19M100849	4.78979	https://www.genecards.org/cgi-bin/carddisp.pl?gene=CEP89
RAPSN	Receptor Associated Protein Of The Synapse	Protein Coding	Q13702	54	GC11M132471	4.78804	https://www.genecards.org/cgi-bin/carddisp.pl?gene=RAPSN
NDUFA9	NADH:Ubiquinone Oxidoreductase Subunit A9	Protein Coding	Q16795	55	GC12P004649	4.78445	https://www.genecards.org/cgi-bin/carddisp.pl?gene=NDUFA9
NDUFA5	NADH:Ubiquinone Oxidoreductase Subunit A5	Protein Coding	Q16718	52	GC07M123536	4.78445	https://www.genecards.org/cgi-bin/carddisp.pl?gene=NDUFA5
MRRF	Mitochondrial Ribosome Recycling Factor	Protein Coding	Q96E11	48	GC09P122264	4.78445	https://www.genecards.org/cgi-bin/carddisp.pl?gene=MRRF
NDUFAF8	NADH:Ubiquinone Oxidoreductase Complex Assembly Factor 8	Protein Coding	A1L188	43	GC17P134823	4.78445	https://www.genecards.org/cgi-bin/carddisp.pl?gene=NDUFAF8
GATA5	GATA Binding Protein 5	Protein Coding	Q9BWX5	50	GC20M062747	4.779	https://www.genecards.org/cgi-bin/carddisp.pl?gene=GATA5
PLA2G6	Phospholipase A2 Group VI	Protein Coding	O60733	59	GC22M083204	4.77814	https://www.genecards.org/cgi-bin/carddisp.pl?gene=PLA2G6
CHRM2	Cholinergic Receptor Muscarinic 2	Protein Coding	P08172	61	GC07P136868	4.77731	https://www.genecards.org/cgi-bin/carddisp.pl?gene=CHRM2
FUCA1	Alpha-L-Fucosidase 1	Protein Coding	P04066	61	GC01M023845	4.77704	https://www.genecards.org/cgi-bin/carddisp.pl?gene=FUCA1
ACP5	Acid Phosphatase 5, Tartrate Resistant	Protein Coding	P13686	58	GC19M011574	4.77569	https://www.genecards.org/cgi-bin/carddisp.pl?gene=ACP5
ACO2	Aconitase 2	Protein Coding	Q99798	58	GC22P081624	4.77555	https://www.genecards.org/cgi-bin/carddisp.pl?gene=ACO2
HCCS	Holocytochrome C Synthase	Protein Coding	P53701	55	GC0XP011111	4.77555	https://www.genecards.org/cgi-bin/carddisp.pl?gene=HCCS
SFXN4	Sideroflexin 4	Protein Coding	Q6P4A7	51	GC10M119140	4.77555	https://www.genecards.org/cgi-bin/carddisp.pl?gene=SFXN4
TIMM44	Translocase Of Inner Mitochondrial Membrane 44	Protein Coding	O43615	51	GC19M007926	4.77555	https://www.genecards.org/cgi-bin/carddisp.pl?gene=TIMM44
UNG	Uracil DNA Glycosylase	Protein Coding	P13051	59	GC12P109097	4.77424	https://www.genecards.org/cgi-bin/carddisp.pl?gene=UNG
TSLP	Thymic Stromal Lymphopoietin	Protein Coding	Q969D9	52	GC05P111070	4.77009	https://www.genecards.org/cgi-bin/carddisp.pl?gene=TSLP
BMP2	Bone Morphogenetic Protein 2	Protein Coding	P12643	58	GC20P006767	4.76565	https://www.genecards.org/cgi-bin/carddisp.pl?gene=BMP2
HBA2	Hemoglobin Subunit Alpha 2	Protein Coding	P69905	52	GC16P103972	4.76299	https://www.genecards.org/cgi-bin/carddisp.pl?gene=HBA2
MAPK14	Mitogen-Activated Protein Kinase 14	Protein Coding	Q16539	63	GC06P156437	4.76	https://www.genecards.org/cgi-bin/carddisp.pl?gene=MAPK14
COX20	Cytochrome C Oxidase Assembly Factor COX20	Protein Coding	Q5RI15	52	GC01P244856	4.75459	https://www.genecards.org/cgi-bin/carddisp.pl?gene=COX20
CRAT	Carnitine O-Acetyltransferase	Protein Coding	P43155	58	GC09M129094	4.75211	https://www.genecards.org/cgi-bin/carddisp.pl?gene=CRAT
NPHS1	NPHS1 Adhesion Molecule, Nephrin	Protein Coding	O60500	59	GC19M035825	4.74829	https://www.genecards.org/cgi-bin/carddisp.pl?gene=NPHS1
GATM	Glycine Amidinotransferase	Protein Coding	P50440	58	GC15M045361	4.74521	https://www.genecards.org/cgi-bin/carddisp.pl?gene=GATM
SUOX	Sulfite Oxidase	Protein Coding	P51687	57	GC12P055997	4.74521	https://www.genecards.org/cgi-bin/carddisp.pl?gene=SUOX
ANO10	Anoctamin 10	Protein Coding	Q9NW15	50	GC03M043355	4.74521	https://www.genecards.org/cgi-bin/carddisp.pl?gene=ANO10
UQCRC1	Ubiquinol-Cytochrome C Reductase Core Protein 1	Protein Coding	P31930	55	GC03M048600	4.74298	https://www.genecards.org/cgi-bin/carddisp.pl?gene=UQCRC1
MSTO1	Misato Mitochondrial Distribution And Morphology Regulator 1	Protein Coding	Q9BUK6	51	GC01P170498	4.74298	https://www.genecards.org/cgi-bin/carddisp.pl?gene=MSTO1
NDUFB7	NADH:Ubiquinone Oxidoreductase Subunit B7	Protein Coding	P17568	51	GC19M014566	4.74298	https://www.genecards.org/cgi-bin/carddisp.pl?gene=NDUFB7
IDS	Iduronate 2-Sulfatase	Protein Coding	P22304	60	GC0XM149476	4.73904	https://www.genecards.org/cgi-bin/carddisp.pl?gene=IDS
BCL2	BCL2 Apoptosis Regulator	Protein Coding	P10415	63	GC18M063123	4.73529	https://www.genecards.org/cgi-bin/carddisp.pl?gene=BCL2
POMGNT1	Protein O-Linked Mannose N-Acetylglucosaminyltransferase 1 (Beta 1,2-)	Protein Coding	Q8WZA1	56	GC01M046188	4.73388	https://www.genecards.org/cgi-bin/carddisp.pl?gene=POMGNT1
HLA-G	Major Histocompatibility Complex, Class I, G	Protein Coding	P17693	57	GC06P156194	4.72848	https://www.genecards.org/cgi-bin/carddisp.pl?gene=HLA-G
IGF2	Insulin Like Growth Factor 2	Protein Coding	P01344	61	GC11M013301	4.72783	https://www.genecards.org/cgi-bin/carddisp.pl?gene=IGF2
ALPK3	Alpha Kinase 3	Protein Coding	Q96L96	47	GC15P176146	4.72764	https://www.genecards.org/cgi-bin/carddisp.pl?gene=ALPK3
NR3C1	Nuclear Receptor Subfamily 3 Group C Member 1	Protein Coding	P04150	62	GC05M143277	4.72645	https://www.genecards.org/cgi-bin/carddisp.pl?gene=NR3C1
CCL3	C-C Motif Chemokine Ligand 3	Protein Coding	P10147	54	GC17M036088	4.72379	https://www.genecards.org/cgi-bin/carddisp.pl?gene=CCL3
TTPA	Alpha Tocopherol Transfer Protein	Protein Coding	P49638	54	GC08M063048	4.71704	https://www.genecards.org/cgi-bin/carddisp.pl?gene=TTPA
ADA	Adenosine Deaminase	Protein Coding	P00813	63	GC20M044620	4.71627	https://www.genecards.org/cgi-bin/carddisp.pl?gene=ADA
FOXO1	Forkhead Box O1	Protein Coding	Q12778	64	GC13M040555	4.71607	https://www.genecards.org/cgi-bin/carddisp.pl?gene=FOXO1
MRPS22	Mitochondrial Ribosomal Protein S22	Protein Coding	P82650	54	GC03P139005	4.71589	https://www.genecards.org/cgi-bin/carddisp.pl?gene=MRPS22
VARS1	Valyl-TRNA Synthetase 1	Protein Coding	P26640	55	GC06M100312	4.7132	https://www.genecards.org/cgi-bin/carddisp.pl?gene=VARS1
VARS2	Valyl-TRNA Synthetase 2, Mitochondrial	Protein Coding	Q5ST30	54	GC06P156229	4.7132	https://www.genecards.org/cgi-bin/carddisp.pl?gene=VARS2
PITRM1	Pitrilysin Metallopeptidase 1	Protein Coding	Q5JRX3	53	GC10M003138	4.70904	https://www.genecards.org/cgi-bin/carddisp.pl?gene=PITRM1
SLC25A3	Solute Carrier Family 25 Member 3	Protein Coding	Q00325	58	GC12P098593	4.70573	https://www.genecards.org/cgi-bin/carddisp.pl?gene=SLC25A3
QKI	QKI, KH Domain Containing RNA Binding	Protein Coding	Q96PU8	54	GC06P163414	4.7004	https://www.genecards.org/cgi-bin/carddisp.pl?gene=QKI
SLC26A2	Solute Carrier Family 26 Member 2	Protein Coding	P50443	55	GC05P155645	4.70008	https://www.genecards.org/cgi-bin/carddisp.pl?gene=SLC26A2
COX6A2	Cytochrome C Oxidase Subunit 6A2	Protein Coding	Q02221	49	GC16M045837	4.69887	https://www.genecards.org/cgi-bin/carddisp.pl?gene=COX6A2
NDUFA13	NADH:Ubiquinone Oxidoreductase Subunit A13	Protein Coding	Q9P0J0	56	GC19P019515	4.69545	https://www.genecards.org/cgi-bin/carddisp.pl?gene=NDUFA13
NDUFB10	NADH:Ubiquinone Oxidoreductase Subunit B10	Protein Coding	O96000	55	GC16P104045	4.69545	https://www.genecards.org/cgi-bin/carddisp.pl?gene=NDUFB10
NDUFA8	NADH:Ubiquinone Oxidoreductase Subunit A8	Protein Coding	P51970	54	GC09M122132	4.69545	https://www.genecards.org/cgi-bin/carddisp.pl?gene=NDUFA8
SDHAF2	Succinate Dehydrogenase Complex Assembly Factor 2	Protein Coding	Q9NX18	54	GC11P061430	4.69545	https://www.genecards.org/cgi-bin/carddisp.pl?gene=SDHAF2
NDUFA2	NADH:Ubiquinone Oxidoreductase Subunit A2	Protein Coding	O43678	52	GC05M140815	4.69545	https://www.genecards.org/cgi-bin/carddisp.pl?gene=NDUFA2
NDUFB3	NADH:Ubiquinone Oxidoreductase Subunit B3	Protein Coding	O43676	52	GC02P201071	4.69545	https://www.genecards.org/cgi-bin/carddisp.pl?gene=NDUFB3
NUBPL	NUBP Iron-Sulfur Cluster Assembly Factor, Mitochondrial	Protein Coding	Q8TB37	52	GC14P031489	4.69545	https://www.genecards.org/cgi-bin/carddisp.pl?gene=NUBPL
NDUFS5	NADH:Ubiquinone Oxidoreductase Subunit S5	Protein Coding	O43920	51	GC01P039026	4.69545	https://www.genecards.org/cgi-bin/carddisp.pl?gene=NDUFS5
NDUFV3	NADH:Ubiquinone Oxidoreductase Subunit V3	Protein Coding	P56181	51	GC21P042879	4.69545	https://www.genecards.org/cgi-bin/carddisp.pl?gene=NDUFV3
NDUFAF6	NADH:Ubiquinone Oxidoreductase Complex Assembly Factor 6	Protein Coding	Q330K2	48	GC08P094895	4.69545	https://www.genecards.org/cgi-bin/carddisp.pl?gene=NDUFAF6
PRDM16	PR/SET Domain 16	Protein Coding	Q9HAZ2	58	GC01P059935	4.6949	https://www.genecards.org/cgi-bin/carddisp.pl?gene=PRDM16
ARSA	Arylsulfatase A	Protein Coding	P15289	59	GC22M050622	4.6948	https://www.genecards.org/cgi-bin/carddisp.pl?gene=ARSA
GPT2	Glutamic--Pyruvic Transaminase 2	Protein Coding	Q8TD30	58	GC16P105274	4.6883	https://www.genecards.org/cgi-bin/carddisp.pl?gene=GPT2
CLCN5	Chloride Voltage-Gated Channel 5	Protein Coding	P51795	56	GC0XP049922	4.68723	https://www.genecards.org/cgi-bin/carddisp.pl?gene=CLCN5
MTTP	Microsomal Triglyceride Transfer Protein	Protein Coding	P55157	57	GC04P099563	4.68252	https://www.genecards.org/cgi-bin/carddisp.pl?gene=MTTP
SFTPB	Surfactant Protein B	Protein Coding	P07988	55	GC02M085657	4.68136	https://www.genecards.org/cgi-bin/carddisp.pl?gene=SFTPB
TNXB	Tenascin XB	Protein Coding	P22105	56	GC06M100327	4.67614	https://www.genecards.org/cgi-bin/carddisp.pl?gene=TNXB
PTGS1	Prostaglandin-Endoperoxide Synthase 1	Protein Coding	P23219	59	GC09P122370	4.67538	https://www.genecards.org/cgi-bin/carddisp.pl?gene=PTGS1
JAK2	Janus Kinase 2	Protein Coding	O60674	66	GC09P004985	4.67458	https://www.genecards.org/cgi-bin/carddisp.pl?gene=JAK2
JAG1	Jagged Canonical Notch Ligand 1	Protein Coding	P78504	63	GC20M010637	4.67151	https://www.genecards.org/cgi-bin/carddisp.pl?gene=JAG1
CCL4	C-C Motif Chemokine Ligand 4	Protein Coding	P13236	52	GC17P036103	4.66873	https://www.genecards.org/cgi-bin/carddisp.pl?gene=CCL4
MBL2	Mannose Binding Lectin 2	Protein Coding	P11226	59	GC10M052760	4.66729	https://www.genecards.org/cgi-bin/carddisp.pl?gene=MBL2
RBPMS	RNA Binding Protein, MRNA Processing Factor	Protein Coding	Q93062	51	GC08P031772	4.66718	https://www.genecards.org/cgi-bin/carddisp.pl?gene=RBPMS
ACVRL1	Activin A Receptor Like Type 1	Protein Coding	P37023	63	GC12P051906	4.6639	https://www.genecards.org/cgi-bin/carddisp.pl?gene=ACVRL1
ALMS1	ALMS1 Centrosome And Basal Body Associated Protein	Protein Coding	Q8TCU4	51	GC02P073385	4.66187	https://www.genecards.org/cgi-bin/carddisp.pl?gene=ALMS1
PCK2	Phosphoenolpyruvate Carboxykinase 2, Mitochondrial	Protein Coding	Q16822	58	GC14P024094	4.65877	https://www.genecards.org/cgi-bin/carddisp.pl?gene=PCK2
PTX3	Pentraxin 3	Protein Coding	P26022	55	GC03P157436	4.65493	https://www.genecards.org/cgi-bin/carddisp.pl?gene=PTX3
MCEE	Methylmalonyl-CoA Epimerase	Protein Coding	Q96PE7	52	GC02M071110	4.65435	https://www.genecards.org/cgi-bin/carddisp.pl?gene=MCEE
BLM	BLM RecQ Like Helicase	Protein Coding	P54132	62	GC15P090717	4.64327	https://www.genecards.org/cgi-bin/carddisp.pl?gene=BLM
AVPR2	Arginine Vasopressin Receptor 2	Protein Coding	P30518	58	GC0XP153902	4.64266	https://www.genecards.org/cgi-bin/carddisp.pl?gene=AVPR2
HSD17B4	Hydroxysteroid 17-Beta Dehydrogenase 4	Protein Coding	P51659	59	GC05P119452	4.64218	https://www.genecards.org/cgi-bin/carddisp.pl?gene=HSD17B4
EFEMP2	EGF Containing Fibulin Extracellular Matrix Protein 2	Protein Coding	O95967	56	GC11M132839	4.64218	https://www.genecards.org/cgi-bin/carddisp.pl?gene=EFEMP2
CLOCK	Clock Circadian Regulator	Protein Coding	O15516	56	GC04M055427	4.6409	https://www.genecards.org/cgi-bin/carddisp.pl?gene=CLOCK
TAB2	TGF-Beta Activated Kinase 1 (MAP3K7) Binding Protein 2	Protein Coding	Q9NYJ8	60	GC06P163603	4.63772	https://www.genecards.org/cgi-bin/carddisp.pl?gene=TAB2
FKBP5	FKBP Prolyl Isomerase 5	Protein Coding	Q13451	61	GC06M100442	4.63459	https://www.genecards.org/cgi-bin/carddisp.pl?gene=FKBP5
ADD1	Adducin 1	Protein Coding	P35611	57	GC04P005966	4.63056	https://www.genecards.org/cgi-bin/carddisp.pl?gene=ADD1
RPS6	Ribosomal Protein S6	Protein Coding	P62753	57	GC09M019375	4.63014	https://www.genecards.org/cgi-bin/carddisp.pl?gene=RPS6
COL13A1	Collagen Type XIII Alpha 1 Chain	Protein Coding	Q5TAT6	53	GC10P069801	4.6291	https://www.genecards.org/cgi-bin/carddisp.pl?gene=COL13A1
RMND1	Required For Meiotic Nuclear Division 1 Homolog	Protein Coding	Q9NWS8	50	GC06M151404	4.62643	https://www.genecards.org/cgi-bin/carddisp.pl?gene=RMND1
COA5	Cytochrome C Oxidase Assembly Factor 5	Protein Coding	Q86WW8	47	GC02M098599	4.62477	https://www.genecards.org/cgi-bin/carddisp.pl?gene=COA5
CHD7	Chromodomain Helicase DNA Binding Protein 7	Protein Coding	Q9P2D1	56	GC08P060678	4.62141	https://www.genecards.org/cgi-bin/carddisp.pl?gene=CHD7
PTPN1	Protein Tyrosine Phosphatase Non-Receptor Type 1	Protein Coding	P18031	62	GC20P050510	4.62015	https://www.genecards.org/cgi-bin/carddisp.pl?gene=PTPN1
SERPINF1	Serpin Family F Member 1	Protein Coding	P36955	58	GC17P132358	4.62002	https://www.genecards.org/cgi-bin/carddisp.pl?gene=SERPINF1
PITX2	Paired Like Homeodomain 2	Protein Coding	Q99697	58	GC04M110617	4.61917	https://www.genecards.org/cgi-bin/carddisp.pl?gene=PITX2
COG2	Component Of Oligomeric Golgi Complex 2	Protein Coding	Q14746	51	GC01P230642	4.61277	https://www.genecards.org/cgi-bin/carddisp.pl?gene=COG2
GFAP	Glial Fibrillary Acidic Protein	Protein Coding	P14136	61	GC17M089491	4.61101	https://www.genecards.org/cgi-bin/carddisp.pl?gene=GFAP
COL2A1	Collagen Type II Alpha 1 Chain	Protein Coding	P02458	62	GC12M047972	4.60921	https://www.genecards.org/cgi-bin/carddisp.pl?gene=COL2A1
RPS6KA3	Ribosomal Protein S6 Kinase A3	Protein Coding	P51812	65	GC0XM020149	4.60795	https://www.genecards.org/cgi-bin/carddisp.pl?gene=RPS6KA3
PPARD	Peroxisome Proliferator Activated Receptor Delta	Protein Coding	Q03181	58	GC06P156423	4.60666	https://www.genecards.org/cgi-bin/carddisp.pl?gene=PPARD
LONP1	Lon Peptidase 1, Mitochondrial	Protein Coding	P36776	58	GC19M005691	4.60477	https://www.genecards.org/cgi-bin/carddisp.pl?gene=LONP1
COL1A2	Collagen Type I Alpha 2 Chain	Protein Coding	P08123	61	GC07P094394	4.60268	https://www.genecards.org/cgi-bin/carddisp.pl?gene=COL1A2
MYC	MYC Proto-Oncogene, BHLH Transcription Factor	Protein Coding	P01106	65	GC08P127735	4.60144	https://www.genecards.org/cgi-bin/carddisp.pl?gene=MYC
SLC6A2	Solute Carrier Family 6 Member 2	Protein Coding	P23975	59	GC16P105545	4.60049	https://www.genecards.org/cgi-bin/carddisp.pl?gene=SLC6A2
MUC5B	Mucin 5B, Oligomeric Mucus/Gel-Forming	Protein Coding	Q9HC84	54	GC11P014074	4.59659	https://www.genecards.org/cgi-bin/carddisp.pl?gene=MUC5B
NDUFB9	NADH:Ubiquinone Oxidoreductase Subunit B9	Protein Coding	Q9Y6M9	56	GC08P124539	4.59276	https://www.genecards.org/cgi-bin/carddisp.pl?gene=NDUFB9
CXCR4	C-X-C Motif Chemokine Receptor 4	Protein Coding	P61073	65	GC02M136114	4.57704	https://www.genecards.org/cgi-bin/carddisp.pl?gene=CXCR4
BTK	Bruton Tyrosine Kinase	Protein Coding	Q06187	66	GC0XM101349	4.57193	https://www.genecards.org/cgi-bin/carddisp.pl?gene=BTK
AGPS	Alkylglycerone Phosphate Synthase	Protein Coding	O00116	55	GC02P177392	4.56985	https://www.genecards.org/cgi-bin/carddisp.pl?gene=AGPS
PHGDH	Phosphoglycerate Dehydrogenase	Protein Coding	O43175	63	GC01P119674	4.56847	https://www.genecards.org/cgi-bin/carddisp.pl?gene=PHGDH
CASP3	Caspase 3	Protein Coding	P42574	62	GC04M184627	4.56758	https://www.genecards.org/cgi-bin/carddisp.pl?gene=CASP3
GALNS	Galactosamine (N-Acetyl)-6-Sulfatase	Protein Coding	P34059	61	GC16M088813	4.56522	https://www.genecards.org/cgi-bin/carddisp.pl?gene=GALNS
CTSA	Cathepsin A	Protein Coding	P10619	60	GC20P045890	4.56522	https://www.genecards.org/cgi-bin/carddisp.pl?gene=CTSA
SGSH	N-Sulfoglucosamine Sulfohydrolase	Protein Coding	P51688	60	GC17M090525	4.56522	https://www.genecards.org/cgi-bin/carddisp.pl?gene=SGSH
AGA	Aspartylglucosaminidase	Protein Coding	P20933	58	GC04M177430	4.56522	https://www.genecards.org/cgi-bin/carddisp.pl?gene=AGA
SUMF1	Sulfatase Modifying Factor 1	Protein Coding	Q8NBK3	54	GC03M003700	4.56522	https://www.genecards.org/cgi-bin/carddisp.pl?gene=SUMF1
LIPT2	Lipoyl(Octanoyl) Transferase 2	Protein Coding	A6NK58	45	GC11M133106	4.56462	https://www.genecards.org/cgi-bin/carddisp.pl?gene=LIPT2
SLC12A1	Solute Carrier Family 12 Member 1	Protein Coding	Q13621	61	GC15P175308	4.55687	https://www.genecards.org/cgi-bin/carddisp.pl?gene=SLC12A1
COL5A2	Collagen Type V Alpha 2 Chain	Protein Coding	P05997	56	GC02M189031	4.54691	https://www.genecards.org/cgi-bin/carddisp.pl?gene=COL5A2
FBN2	Fibrillin 2	Protein Coding	P35556	55	GC05M128257	4.54691	https://www.genecards.org/cgi-bin/carddisp.pl?gene=FBN2
CLPP	Caseinolytic Mitochondrial Matrix Peptidase Proteolytic Subunit	Protein Coding	Q16740	58	GC19P132060	4.54494	https://www.genecards.org/cgi-bin/carddisp.pl?gene=CLPP
TPK1	Thiamin Pyrophosphokinase 1	Protein Coding	Q9H3S4	57	GC07M144451	4.54494	https://www.genecards.org/cgi-bin/carddisp.pl?gene=TPK1
CA5A	Carbonic Anhydrase 5A	Protein Coding	P35218	56	GC16M087882	4.54494	https://www.genecards.org/cgi-bin/carddisp.pl?gene=CA5A
F7	Coagulation Factor VII	Protein Coding	P08709	61	GC13P113105	4.54371	https://www.genecards.org/cgi-bin/carddisp.pl?gene=F7
MRPL44	Mitochondrial Ribosomal Protein L44	Protein Coding	Q9H9J2	52	GC02P223957	4.53802	https://www.genecards.org/cgi-bin/carddisp.pl?gene=MRPL44
GJB2	Gap Junction Protein Beta 2	Protein Coding	P29033	58	GC13M020187	4.53786	https://www.genecards.org/cgi-bin/carddisp.pl?gene=GJB2
IARS2	Isoleucyl-TRNA Synthetase 2, Mitochondrial	Protein Coding	Q9NSE4	54	GC01P220094	4.53458	https://www.genecards.org/cgi-bin/carddisp.pl?gene=IARS2
NDUFA4	NDUFA4 Mitochondrial Complex Associated	Protein Coding	O00483	54	GC07M010938	4.53458	https://www.genecards.org/cgi-bin/carddisp.pl?gene=NDUFA4
MFF	Mitochondrial Fission Factor	Protein Coding	Q9GZY8	51	GC02P227325	4.53458	https://www.genecards.org/cgi-bin/carddisp.pl?gene=MFF
ELP1	Elongator Acetyltransferase Complex Subunit 1	Protein Coding	O95163	56	GC09M118460	4.53332	https://www.genecards.org/cgi-bin/carddisp.pl?gene=ELP1
CD247	CD247 Molecule	Protein Coding	P20963	62	GC01M167399	4.53322	https://www.genecards.org/cgi-bin/carddisp.pl?gene=CD247
PRF1	Perforin 1	Protein Coding	P14222	59	GC10M070597	4.53322	https://www.genecards.org/cgi-bin/carddisp.pl?gene=PRF1
FTL	Ferritin Light Chain	Protein Coding	P02792	58	GC19P048965	4.5319	https://www.genecards.org/cgi-bin/carddisp.pl?gene=FTL
OXA1L	OXA1L Mitochondrial Inner Membrane Protein	Protein Coding	Q15070	50	GC14P022766	4.5319	https://www.genecards.org/cgi-bin/carddisp.pl?gene=OXA1L
MDH2	Malate Dehydrogenase 2	Protein Coding	P40926	60	GC07P076048	4.53144	https://www.genecards.org/cgi-bin/carddisp.pl?gene=MDH2
NEUROD1	Neuronal Differentiation 1	Protein Coding	Q13562	55	GC02M181673	4.52467	https://www.genecards.org/cgi-bin/carddisp.pl?gene=NEUROD1
PAX4	Paired Box 4	Protein Coding	O43316	52	GC07M127610	4.52467	https://www.genecards.org/cgi-bin/carddisp.pl?gene=PAX4
HJV	Hemojuvelin BMP Co-Receptor	Protein Coding	Q6ZVN8	56	GC01M164625	4.52159	https://www.genecards.org/cgi-bin/carddisp.pl?gene=HJV
DVL2	Dishevelled Segment Polarity Protein 2	Protein Coding	O14641	58	GC17M007225	4.52055	https://www.genecards.org/cgi-bin/carddisp.pl?gene=DVL2
SLC27A4	Solute Carrier Family 27 Member 4	Protein Coding	Q6P1M0	56	GC09P128340	4.51578	https://www.genecards.org/cgi-bin/carddisp.pl?gene=SLC27A4
PNPLA8	Patatin Like Phospholipase Domain Containing 8	Protein Coding	Q9NP80	54	GC07M108470	4.51542	https://www.genecards.org/cgi-bin/carddisp.pl?gene=PNPLA8
SMAD9	SMAD Family Member 9	Protein Coding	O15198	58	GC13M036844	4.50492	https://www.genecards.org/cgi-bin/carddisp.pl?gene=SMAD9
SCN2A	Sodium Voltage-Gated Channel Alpha Subunit 2	Protein Coding	Q99250	61	GC02P165194	4.49862	https://www.genecards.org/cgi-bin/carddisp.pl?gene=SCN2A
ATP7A	ATPase Copper Transporting Alpha	Protein Coding	Q04656	58	GC0XP078214	4.49769	https://www.genecards.org/cgi-bin/carddisp.pl?gene=ATP7A
PAPSS2	3'-Phosphoadenosine 5'-Phosphosulfate Synthase 2	Protein Coding	O95340	54	GC10P087659	4.4927	https://www.genecards.org/cgi-bin/carddisp.pl?gene=PAPSS2
SLC25A38	Solute Carrier Family 25 Member 38	Protein Coding	Q96DW6	49	GC03P041196	4.49143	https://www.genecards.org/cgi-bin/carddisp.pl?gene=SLC25A38
ITGB2	Integrin Subunit Beta 2	Protein Coding	P05107	63	GC21M044885	4.49012	https://www.genecards.org/cgi-bin/carddisp.pl?gene=ITGB2
COA8	Cytochrome C Oxidase Assembly Factor 8	Protein Coding	Q96IL0	43	GC14P118188	4.48777	https://www.genecards.org/cgi-bin/carddisp.pl?gene=COA8
APOC3	Apolipoprotein C3	Protein Coding	P02656	58	GC11P116829	4.4876	https://www.genecards.org/cgi-bin/carddisp.pl?gene=APOC3
GARS1	Glycyl-TRNA Synthetase 1	Protein Coding	P41250	58	GC07P030580	4.47918	https://www.genecards.org/cgi-bin/carddisp.pl?gene=GARS1
PGAM1	Phosphoglycerate Mutase 1	Protein Coding	P18669	56	GC10P097426	4.47747	https://www.genecards.org/cgi-bin/carddisp.pl?gene=PGAM1
NKX2-2	NK2 Homeobox 2	Protein Coding	O95096	54	GC20M021511	4.47738	https://www.genecards.org/cgi-bin/carddisp.pl?gene=NKX2-2
COL4A2	Collagen Type IV Alpha 2 Chain	Protein Coding	P08572	59	GC13P110305	4.47417	https://www.genecards.org/cgi-bin/carddisp.pl?gene=COL4A2
TNFRSF1B	TNF Receptor Superfamily Member 1B	Protein Coding	P20333	61	GC01P060401	4.46767	https://www.genecards.org/cgi-bin/carddisp.pl?gene=TNFRSF1B
LAMC2	Laminin Subunit Gamma 2	Protein Coding	Q13753	59	GC01P183186	4.46578	https://www.genecards.org/cgi-bin/carddisp.pl?gene=LAMC2
CD34	CD34 Molecule	Protein Coding	P28906	58	GC01M207880	4.46414	https://www.genecards.org/cgi-bin/carddisp.pl?gene=CD34
PET100	PET100 Cytochrome C Oxidase Chaperone	Protein Coding	P0DJ07	41	GC19P132123	4.45448	https://www.genecards.org/cgi-bin/carddisp.pl?gene=PET100
ASL	Argininosuccinate Lyase	Protein Coding	P04424	56	GC07P066075	4.45383	https://www.genecards.org/cgi-bin/carddisp.pl?gene=ASL
PCBD1	Pterin-4 Alpha-Carbinolamine Dehydratase 1	Protein Coding	P61457	57	GC10M070882	4.45085	https://www.genecards.org/cgi-bin/carddisp.pl?gene=PCBD1
SLC2A10	Solute Carrier Family 2 Member 10	Protein Coding	O95528	54	GC20P046737	4.45069	https://www.genecards.org/cgi-bin/carddisp.pl?gene=SLC2A10
VPS13A	Vacuolar Protein Sorting 13 Homolog A	Protein Coding	Q96RL7	53	GC09P077177	4.45041	https://www.genecards.org/cgi-bin/carddisp.pl?gene=VPS13A
EARS2	Glutamyl-TRNA Synthetase 2, Mitochondrial	Protein Coding	Q5JPH6	54	GC16M027847	4.44513	https://www.genecards.org/cgi-bin/carddisp.pl?gene=EARS2
MRM2	Mitochondrial RRNA Methyltransferase 2	Protein Coding	Q9UI43	50	GC07M002234	4.44513	https://www.genecards.org/cgi-bin/carddisp.pl?gene=MRM2
D2HGDH	D-2-Hydroxyglutarate Dehydrogenase	Protein Coding	Q8N465	55	GC02P241734	4.44367	https://www.genecards.org/cgi-bin/carddisp.pl?gene=D2HGDH
SUGCT	Succinyl-CoA:Glutarate-CoA Transferase	Protein Coding	Q9HAC7	50	GC07P041215	4.44367	https://www.genecards.org/cgi-bin/carddisp.pl?gene=SUGCT
OSTM1	Osteoclastogenesis Associated Transmembrane Protein 1	Protein Coding	Q86WC4	53	GC06M108431	4.4408	https://www.genecards.org/cgi-bin/carddisp.pl?gene=OSTM1
EIF2B5	Eukaryotic Translation Initiation Factor 2B Subunit Epsilon	Protein Coding	Q13144	55	GC03P184135	4.43945	https://www.genecards.org/cgi-bin/carddisp.pl?gene=EIF2B5
NDUFA12	NADH:Ubiquinone Oxidoreductase Subunit A12	Protein Coding	Q9UI09	56	GC12M094898	4.43883	https://www.genecards.org/cgi-bin/carddisp.pl?gene=NDUFA12
NDUFA6	NADH:Ubiquinone Oxidoreductase Subunit A6	Protein Coding	P56556	54	GC22M042085	4.43883	https://www.genecards.org/cgi-bin/carddisp.pl?gene=NDUFA6
NDUFAB1	NADH:Ubiquinone Oxidoreductase Subunit AB1	Protein Coding	O14561	53	GC16M027850	4.43883	https://www.genecards.org/cgi-bin/carddisp.pl?gene=NDUFAB1
ERAL1	Era Like 12S Mitochondrial RRNA Chaperone 1	Protein Coding	O75616	49	GC17P133249	4.43883	https://www.genecards.org/cgi-bin/carddisp.pl?gene=ERAL1
MRPS34	Mitochondrial Ribosomal Protein S34	Protein Coding	P82930	48	GC16M001771	4.43883	https://www.genecards.org/cgi-bin/carddisp.pl?gene=MRPS34
NDUFAF7	NADH:Ubiquinone Oxidoreductase Complex Assembly Factor 7	Protein Coding	Q7L592	47	GC02P037231	4.43883	https://www.genecards.org/cgi-bin/carddisp.pl?gene=NDUFAF7
NDUFC1	NADH:Ubiquinone Oxidoreductase Subunit C1	Protein Coding	O43677	46	GC04M139290	4.43883	https://www.genecards.org/cgi-bin/carddisp.pl?gene=NDUFC1
MAPK3	Mitogen-Activated Protein Kinase 3	Protein Coding	P27361	62	GC16M045720	4.4337	https://www.genecards.org/cgi-bin/carddisp.pl?gene=MAPK3
PTS	6-Pyruvoyltetrahydropterin Synthase	Protein Coding	Q03393	58	GC11P112226	4.4335	https://www.genecards.org/cgi-bin/carddisp.pl?gene=PTS
METRNL	Meteorin Like, Glial Cell Differentiation Regulator	Protein Coding	Q641Q3	45	GC17P083079	4.43272	https://www.genecards.org/cgi-bin/carddisp.pl?gene=METRNL
CCR2	C-C Motif Chemokine Receptor 2	Protein Coding	P41597	58	GC03P061354	4.43192	https://www.genecards.org/cgi-bin/carddisp.pl?gene=CCR2
ADIPOR1	Adiponectin Receptor 1	Protein Coding	Q96A54	55	GC01M202940	4.43113	https://www.genecards.org/cgi-bin/carddisp.pl?gene=ADIPOR1
PTPRC	Protein Tyrosine Phosphatase Receptor Type C	Protein Coding	P08575	65	GC01P198607	4.42922	https://www.genecards.org/cgi-bin/carddisp.pl?gene=PTPRC
LCAT	Lecithin-Cholesterol Acyltransferase	Protein Coding	P04180	59	GC16M067939	4.42385	https://www.genecards.org/cgi-bin/carddisp.pl?gene=LCAT
KCNB2	Potassium Voltage-Gated Channel Subfamily B Member 2	Protein Coding	Q92953	56	GC08P072537	4.42149	https://www.genecards.org/cgi-bin/carddisp.pl?gene=KCNB2
ACAT1	Acetyl-CoA Acetyltransferase 1	Protein Coding	P24752	63	GC11P108121	4.42037	https://www.genecards.org/cgi-bin/carddisp.pl?gene=ACAT1
MEF2A	Myocyte Enhancer Factor 2A	Protein Coding	Q02078	59	GC15P099565	4.41786	https://www.genecards.org/cgi-bin/carddisp.pl?gene=MEF2A
SLC25A1	Solute Carrier Family 25 Member 1	Protein Coding	P53007	58	GC22M020411	4.41146	https://www.genecards.org/cgi-bin/carddisp.pl?gene=SLC25A1
CNR1	Cannabinoid Receptor 1	Protein Coding	P21554	59	GC06M088139	4.40623	https://www.genecards.org/cgi-bin/carddisp.pl?gene=CNR1
PMS2	PMS1 Homolog 2, Mismatch Repair System Component	Protein Coding	P54278	62	GC07M005973	4.40495	https://www.genecards.org/cgi-bin/carddisp.pl?gene=PMS2
EMD	Emerin	Protein Coding	P50402	58	GC0XP154379	4.40437	https://www.genecards.org/cgi-bin/carddisp.pl?gene=EMD
CCN2	Cellular Communication Network Factor 2	Protein Coding	P29279	58	GC06M131948	4.40384	https://www.genecards.org/cgi-bin/carddisp.pl?gene=CCN2
KCNJ1	Potassium Inwardly Rectifying Channel Subfamily J Member 1	Protein Coding	P48048	60	GC11M134294	4.40127	https://www.genecards.org/cgi-bin/carddisp.pl?gene=KCNJ1
CACNA1D	Calcium Voltage-Gated Channel Subunit Alpha1 D	Protein Coding	Q01668	59	GC03P053328	4.38824	https://www.genecards.org/cgi-bin/carddisp.pl?gene=CACNA1D
RTEL1	Regulator Of Telomere Elongation Helicase 1	Protein Coding	Q9NZ71	54	GC20P068110	4.38398	https://www.genecards.org/cgi-bin/carddisp.pl?gene=RTEL1
WDR45	WD Repeat Domain 45	Protein Coding	Q9Y484	52	GC0XM049074	4.38205	https://www.genecards.org/cgi-bin/carddisp.pl?gene=WDR45
IBA57	Iron-Sulfur Cluster Assembly Factor IBA57	Protein Coding	Q5T440	48	GC01P228165	4.38205	https://www.genecards.org/cgi-bin/carddisp.pl?gene=IBA57
ALOX5AP	Arachidonate 5-Lipoxygenase Activating Protein	Protein Coding	P20292	56	GC13P030713	4.3782	https://www.genecards.org/cgi-bin/carddisp.pl?gene=ALOX5AP
SOS1	SOS Ras/Rac Guanine Nucleotide Exchange Factor 1	Protein Coding	Q07889	64	GC02M039339	4.37624	https://www.genecards.org/cgi-bin/carddisp.pl?gene=SOS1
TCF7L2	Transcription Factor 7 Like 2	Protein Coding	Q9NQB0	58	GC10P112950	4.36605	https://www.genecards.org/cgi-bin/carddisp.pl?gene=TCF7L2
ABCA12	ATP Binding Cassette Subfamily A Member 12	Protein Coding	Q86UK0	52	GC02M214931	4.36079	https://www.genecards.org/cgi-bin/carddisp.pl?gene=ABCA12
SLMAP	Sarcolemma Associated Protein	Protein Coding	Q14BN4	51	GC03P061786	4.36079	https://www.genecards.org/cgi-bin/carddisp.pl?gene=SLMAP
GGT1	Gamma-Glutamyltransferase 1	Protein Coding	P19440	62	GC22P024583	4.36017	https://www.genecards.org/cgi-bin/carddisp.pl?gene=GGT1
VIP	Vasoactive Intestinal Peptide	Protein Coding	P01282	56	GC06P152750	4.35934	https://www.genecards.org/cgi-bin/carddisp.pl?gene=VIP
B2M	Beta-2-Microglobulin	Protein Coding	P61769	62	GC15P044711	4.35707	https://www.genecards.org/cgi-bin/carddisp.pl?gene=B2M
LBR	Lamin B Receptor	Protein Coding	Q14739	59	GC01M225401	4.35633	https://www.genecards.org/cgi-bin/carddisp.pl?gene=LBR
CTSB	Cathepsin B	Protein Coding	P07858	63	GC08M011842	4.3523	https://www.genecards.org/cgi-bin/carddisp.pl?gene=CTSB
IGF2BP2	Insulin Like Growth Factor 2 MRNA Binding Protein 2	Protein Coding	Q9Y6M1	56	GC03M185643	4.34986	https://www.genecards.org/cgi-bin/carddisp.pl?gene=IGF2BP2
AGRP	Agouti Related Neuropeptide	Protein Coding	O00253	53	GC16M067482	4.3489	https://www.genecards.org/cgi-bin/carddisp.pl?gene=AGRP
RSPH4A	Radial Spoke Head Component 4A	Protein Coding	Q5TD94	48	GC06P116616	4.34722	https://www.genecards.org/cgi-bin/carddisp.pl?gene=RSPH4A
RSPH9	Radial Spoke Head Component 9	Protein Coding	Q9H1X1	48	GC06P156506	4.34722	https://www.genecards.org/cgi-bin/carddisp.pl?gene=RSPH9
TARS2	Threonyl-TRNA Synthetase 2, Mitochondrial	Protein Coding	Q9BW92	55	GC01P170204	4.33902	https://www.genecards.org/cgi-bin/carddisp.pl?gene=TARS2
SLC25A46	Solute Carrier Family 25 Member 46	Protein Coding	Q96AG3	50	GC05P110738	4.33902	https://www.genecards.org/cgi-bin/carddisp.pl?gene=SLC25A46
PPT1	Palmitoyl-Protein Thioesterase 1	Protein Coding	P50897	59	GC01M040227	4.33092	https://www.genecards.org/cgi-bin/carddisp.pl?gene=PPT1
TPP1	Tripeptidyl Peptidase 1	Protein Coding	O14773	58	GC11M013521	4.33092	https://www.genecards.org/cgi-bin/carddisp.pl?gene=TPP1
CLN3	CLN3 Lysosomal/Endosomal Transmembrane Protein, Battenin	Protein Coding	Q13286	56	GC16M028466	4.33092	https://www.genecards.org/cgi-bin/carddisp.pl?gene=CLN3
CTNS	Cystinosin, Lysosomal Cystine Transporter	Protein Coding	O60931	56	GC17P003636	4.33092	https://www.genecards.org/cgi-bin/carddisp.pl?gene=CTNS
NPC2	NPC Intracellular Cholesterol Transporter 2	Protein Coding	P61916	56	GC14M074476	4.33092	https://www.genecards.org/cgi-bin/carddisp.pl?gene=NPC2
CDKAL1	CDK5 Regulatory Subunit Associated Protein 1 Like 1	Protein Coding	Q5VV42	52	GC06P020534	4.31939	https://www.genecards.org/cgi-bin/carddisp.pl?gene=CDKAL1
ITGAL	Integrin Subunit Alpha L	Protein Coding	P20701	60	GC16P030472	4.31718	https://www.genecards.org/cgi-bin/carddisp.pl?gene=ITGAL
STK11	Serine/Threonine Kinase 11	Protein Coding	Q15831	63	GC19P001177	4.30881	https://www.genecards.org/cgi-bin/carddisp.pl?gene=STK11
ADRA2A	Adrenoceptor Alpha 2A	Protein Coding	P08913	59	GC10P111077	4.30784	https://www.genecards.org/cgi-bin/carddisp.pl?gene=ADRA2A
NUP155	Nucleoporin 155	Protein Coding	O75694	56	GC05M037288	4.30689	https://www.genecards.org/cgi-bin/carddisp.pl?gene=NUP155
HTRA2	HtrA Serine Peptidase 2	Protein Coding	O43464	59	GC02P074529	4.30055	https://www.genecards.org/cgi-bin/carddisp.pl?gene=HTRA2
COA6	Cytochrome C Oxidase Assembly Factor 6	Protein Coding	Q5JTJ3	50	GC01P234374	4.30055	https://www.genecards.org/cgi-bin/carddisp.pl?gene=COA6
LYRM4	LYR Motif Containing 4	Protein Coding	Q9HD34	50	GC06M005488	4.30055	https://www.genecards.org/cgi-bin/carddisp.pl?gene=LYRM4
CTSK	Cathepsin K	Protein Coding	P43235	62	GC01M164912	4.29965	https://www.genecards.org/cgi-bin/carddisp.pl?gene=CTSK
AGPAT2	1-Acylglycerol-3-Phosphate O-Acyltransferase 2	Protein Coding	O15120	56	GC09M136673	4.29965	https://www.genecards.org/cgi-bin/carddisp.pl?gene=AGPAT2
TBX1	T-Box Transcription Factor 1	Protein Coding	O43435	55	GC22P080835	4.29965	https://www.genecards.org/cgi-bin/carddisp.pl?gene=TBX1
SHOC2	SHOC2 Leucine Rich Repeat Scaffold Protein	Protein Coding	Q9UQ13	53	GC10P110919	4.29965	https://www.genecards.org/cgi-bin/carddisp.pl?gene=SHOC2
SLC6A4	Solute Carrier Family 6 Member 4	Protein Coding	P31645	61	GC17M030194	4.29869	https://www.genecards.org/cgi-bin/carddisp.pl?gene=SLC6A4
GFPT1	Glutamine--Fructose-6-Phosphate Transaminase 1	Protein Coding	Q06210	59	GC02M069319	4.29611	https://www.genecards.org/cgi-bin/carddisp.pl?gene=GFPT1
ANGPT2	Angiopoietin 2	Protein Coding	O15123	61	GC08M006499	4.29421	https://www.genecards.org/cgi-bin/carddisp.pl?gene=ANGPT2
CALR3	Calreticulin 3	Protein Coding	Q96L12	47	GC19M100519	4.29298	https://www.genecards.org/cgi-bin/carddisp.pl?gene=CALR3
SCP2	Sterol Carrier Protein 2	Protein Coding	P22307	58	GC01P052927	4.28677	https://www.genecards.org/cgi-bin/carddisp.pl?gene=SCP2
ETV6	ETS Variant Transcription Factor 6	Protein Coding	P41212	59	GC12P011649	4.28509	https://www.genecards.org/cgi-bin/carddisp.pl?gene=ETV6
KCNN4	Potassium Calcium-Activated Channel Subfamily N Member 4	Protein Coding	O15554	60	GC19M101081	4.28333	https://www.genecards.org/cgi-bin/carddisp.pl?gene=KCNN4
CHI3L1	Chitinase 3 Like 1	Protein Coding	P36222	58	GC01M203148	4.28097	https://www.genecards.org/cgi-bin/carddisp.pl?gene=CHI3L1
CNGB3	Cyclic Nucleotide Gated Channel Subunit Beta 3	Protein Coding	Q9NQW8	52	GC08M086553	4.28063	https://www.genecards.org/cgi-bin/carddisp.pl?gene=CNGB3
DLG4	Discs Large MAGUK Scaffold Protein 4	Protein Coding	P78352	61	GC17M088271	4.27958	https://www.genecards.org/cgi-bin/carddisp.pl?gene=DLG4
HGF	Hepatocyte Growth Factor	Protein Coding	P14210	65	GC07M081699	4.27899	https://www.genecards.org/cgi-bin/carddisp.pl?gene=HGF
TUG1	Taurine Up-Regulated 1	Protein Coding	A0A6I8PU40	33	GC22P030969	4.27752	https://www.genecards.org/cgi-bin/carddisp.pl?gene=TUG1
TMPO	Thymopoietin	Protein Coding	P42166	58	GC12P098515	4.27124	https://www.genecards.org/cgi-bin/carddisp.pl?gene=TMPO
LAMA4	Laminin Subunit Alpha 4	Protein Coding	Q16363	56	GC06M112107	4.27124	https://www.genecards.org/cgi-bin/carddisp.pl?gene=LAMA4
LRP2	LDL Receptor Related Protein 2	Protein Coding	P98164	61	GC02M169127	4.26412	https://www.genecards.org/cgi-bin/carddisp.pl?gene=LRP2
GAPDH	Glyceraldehyde-3-Phosphate Dehydrogenase	Protein Coding	P04406	63	GC12P046751	4.26109	https://www.genecards.org/cgi-bin/carddisp.pl?gene=GAPDH
GPHN	Gephyrin	Protein Coding	Q9NQX3	61	GC14P066507	4.25439	https://www.genecards.org/cgi-bin/carddisp.pl?gene=GPHN
VRK1	VRK Serine/Threonine Kinase 1	Protein Coding	Q99986	60	GC14P096797	4.25439	https://www.genecards.org/cgi-bin/carddisp.pl?gene=VRK1
CNTNAP2	Contactin Associated Protein 2	Protein Coding	Q9UHC6	58	GC07P146116	4.25439	https://www.genecards.org/cgi-bin/carddisp.pl?gene=CNTNAP2
MID1	Midline 1	Protein Coding	O15344	55	GC0XM010445	4.25439	https://www.genecards.org/cgi-bin/carddisp.pl?gene=MID1
BBS9	Bardet-Biedl Syndrome 9	Protein Coding	Q3SYG4	52	GC07P034005	4.25439	https://www.genecards.org/cgi-bin/carddisp.pl?gene=BBS9
EYS	Eyes Shut Homolog	Protein Coding	Q5T1H1	45	GC06M063719	4.25439	https://www.genecards.org/cgi-bin/carddisp.pl?gene=EYS
PSEN1	Presenilin 1	Protein Coding	P49768	66	GC14P073136	4.25277	https://www.genecards.org/cgi-bin/carddisp.pl?gene=PSEN1
SRL	Sarcalumenin	Protein Coding	Q86TD4	46	GC16M004189	4.25274	https://www.genecards.org/cgi-bin/carddisp.pl?gene=SRL
TLL1	Tolloid Like 1	Protein Coding	O43897	55	GC04P165873	4.24506	https://www.genecards.org/cgi-bin/carddisp.pl?gene=TLL1
PDE5A	Phosphodiesterase 5A	Protein Coding	O76074	58	GC04M119494	4.24298	https://www.genecards.org/cgi-bin/carddisp.pl?gene=PDE5A
MPL	MPL Proto-Oncogene, Thrombopoietin Receptor	Protein Coding	P40238	60	GC01P043337	4.24273	https://www.genecards.org/cgi-bin/carddisp.pl?gene=MPL
SSUH2	Ssu-2 Homolog	Protein Coding	Q9Y2M2	44	GC03M008619	4.23735	https://www.genecards.org/cgi-bin/carddisp.pl?gene=SSUH2
WNT1	Wnt Family Member 1	Protein Coding	P04628	59	GC12P064917	4.23534	https://www.genecards.org/cgi-bin/carddisp.pl?gene=WNT1
ITGB1	Integrin Subunit Beta 1	Protein Coding	P05556	62	GC10M036398	4.23309	https://www.genecards.org/cgi-bin/carddisp.pl?gene=ITGB1
ATP1B1	ATPase Na+/K+ Transporting Subunit Beta 1	Protein Coding	P05026	61	GC01P169105	4.22873	https://www.genecards.org/cgi-bin/carddisp.pl?gene=ATP1B1
BRAF	B-Raf Proto-Oncogene, Serine/Threonine Kinase	Protein Coding	P15056	66	GC07M140783	4.22796	https://www.genecards.org/cgi-bin/carddisp.pl?gene=BRAF
SLC35A3	Solute Carrier Family 35 Member A3	Protein Coding	Q9Y2D2	52	GC01P100067	4.22481	https://www.genecards.org/cgi-bin/carddisp.pl?gene=SLC35A3
ADAMTS10	ADAM Metallopeptidase With Thrombospondin Type 1 Motif 10	Protein Coding	Q9H324	55	GC19M008580	4.22461	https://www.genecards.org/cgi-bin/carddisp.pl?gene=ADAMTS10
EIF2AK3	Eukaryotic Translation Initiation Factor 2 Alpha Kinase 3	Protein Coding	Q9NZJ5	63	GC02M088556	4.2185	https://www.genecards.org/cgi-bin/carddisp.pl?gene=EIF2AK3
KL	Klotho	Protein Coding	Q9UEF7	61	GC13P033016	4.2154	https://www.genecards.org/cgi-bin/carddisp.pl?gene=KL
CREB1	CAMP Responsive Element Binding Protein 1	Protein Coding	P16220	62	GC02P207529	4.21153	https://www.genecards.org/cgi-bin/carddisp.pl?gene=CREB1
RYR3	Ryanodine Receptor 3	Protein Coding	Q15413	54	GC15P033310	4.2115	https://www.genecards.org/cgi-bin/carddisp.pl?gene=RYR3
WARS2	Tryptophanyl TRNA Synthetase 2, Mitochondrial	Protein Coding	Q9UGM6	56	GC01M119031	4.20416	https://www.genecards.org/cgi-bin/carddisp.pl?gene=WARS2
DLST	Dihydrolipoamide S-Succinyltransferase	Protein Coding	P36957	59	GC14P074881	4.20074	https://www.genecards.org/cgi-bin/carddisp.pl?gene=DLST
FDXR	Ferredoxin Reductase	Protein Coding	P22570	58	GC17M074862	4.20074	https://www.genecards.org/cgi-bin/carddisp.pl?gene=FDXR
PNPT1	Polyribonucleotide Nucleotidyltransferase 1	Protein Coding	Q8TCS8	56	GC02M055634	4.20074	https://www.genecards.org/cgi-bin/carddisp.pl?gene=PNPT1
SLC25A19	Solute Carrier Family 25 Member 19	Protein Coding	Q9HC21	56	GC17M090357	4.20074	https://www.genecards.org/cgi-bin/carddisp.pl?gene=SLC25A19
TUFM	Tu Translation Elongation Factor, Mitochondrial	Protein Coding	P49411	56	GC16M045584	4.20074	https://www.genecards.org/cgi-bin/carddisp.pl?gene=TUFM
COX5B	Cytochrome C Oxidase Subunit 5B	Protein Coding	P10606	54	GC02P098589	4.20074	https://www.genecards.org/cgi-bin/carddisp.pl?gene=COX5B
HIBCH	3-Hydroxyisobutyryl-CoA Hydrolase	Protein Coding	Q6NVY1	54	GC02M190189	4.20074	https://www.genecards.org/cgi-bin/carddisp.pl?gene=HIBCH
MRPS16	Mitochondrial Ribosomal Protein S16	Protein Coding	Q9Y3D3	54	GC10M073248	4.20074	https://www.genecards.org/cgi-bin/carddisp.pl?gene=MRPS16
ATP5PB	ATP Synthase Peripheral Stalk-Membrane Subunit B	Protein Coding	P24539	52	GC01P111449	4.20074	https://www.genecards.org/cgi-bin/carddisp.pl?gene=ATP5PB
COX7B	Cytochrome C Oxidase Subunit 7B	Protein Coding	P24311	52	GC0XP077899	4.20074	https://www.genecards.org/cgi-bin/carddisp.pl?gene=COX7B
LIPT1	Lipoyltransferase 1	Protein Coding	Q9Y234	51	GC02P099262	4.20074	https://www.genecards.org/cgi-bin/carddisp.pl?gene=LIPT1
MRPL12	Mitochondrial Ribosomal Protein L12	Protein Coding	P52815	51	GC17P134847	4.20074	https://www.genecards.org/cgi-bin/carddisp.pl?gene=MRPL12
NDUFA3	NADH:Ubiquinone Oxidoreductase Subunit A3	Protein Coding	O95167	47	GC19P054102	4.20074	https://www.genecards.org/cgi-bin/carddisp.pl?gene=NDUFA3
QARS1	Glutaminyl-TRNA Synthetase 1	Protein Coding	P47897	47	GC03M054253	4.20074	https://www.genecards.org/cgi-bin/carddisp.pl?gene=QARS1
PTCD1	Pentatricopeptide Repeat Domain 1	Protein Coding	O75127	46	GC07M106033	4.20074	https://www.genecards.org/cgi-bin/carddisp.pl?gene=PTCD1
DMAC1	Distal Membrane Arm Assembly Component 1	Protein Coding	Q96GE9	44	GC09M007798	4.20074	https://www.genecards.org/cgi-bin/carddisp.pl?gene=DMAC1
TMEM186	Transmembrane Protein 186	Protein Coding	Q96B77	44	GC16M008780	4.20074	https://www.genecards.org/cgi-bin/carddisp.pl?gene=TMEM186
AKAP1	A-Kinase Anchoring Protein 1	Protein Coding	Q92667	53	GC17P057085	4.20039	https://www.genecards.org/cgi-bin/carddisp.pl?gene=AKAP1
UTRN	Utrophin	Protein Coding	P46939	52	GC06P144285	4.20018	https://www.genecards.org/cgi-bin/carddisp.pl?gene=UTRN
TCIRG1	T Cell Immune Regulator 1, ATPase H+ Transporting V0 Subunit A3	Protein Coding	Q13488	56	GC11P099181	4.19984	https://www.genecards.org/cgi-bin/carddisp.pl?gene=TCIRG1
DYNC2H1	Dynein Cytoplasmic 2 Heavy Chain 1	Protein Coding	Q8NCM8	51	GC11P103109	4.19984	https://www.genecards.org/cgi-bin/carddisp.pl?gene=DYNC2H1
PRDM5	PR/SET Domain 5	Protein Coding	Q9NQX1	47	GC04M121225	4.19984	https://www.genecards.org/cgi-bin/carddisp.pl?gene=PRDM5
NOTCH3	Notch Receptor 3	Protein Coding	Q9UM47	64	GC19M015159	4.1952	https://www.genecards.org/cgi-bin/carddisp.pl?gene=NOTCH3
CDKN1B	Cyclin Dependent Kinase Inhibitor 1B	Protein Coding	P46527	61	GC12P047017	4.19451	https://www.genecards.org/cgi-bin/carddisp.pl?gene=CDKN1B
GSTM3	Glutathione S-Transferase Mu 3	Protein Coding	P21266	58	GC01M109733	4.19451	https://www.genecards.org/cgi-bin/carddisp.pl?gene=GSTM3
RPL36A-HNRNPH2	RPL36A-HNRNPH2 Readthrough	Protein Coding		25	GC0XP101409	4.19353	https://www.genecards.org/cgi-bin/carddisp.pl?gene=RPL36A-HNRNPH2
HSPB2	Heat Shock Protein Family B (Small) Member 2	Protein Coding	Q16082	51	GC11P112732	4.19341	https://www.genecards.org/cgi-bin/carddisp.pl?gene=HSPB2
ABCG5	ATP Binding Cassette Subfamily G Member 5	Protein Coding	Q9H222	57	GC02M043806	4.19244	https://www.genecards.org/cgi-bin/carddisp.pl?gene=ABCG5
ABCG8	ATP Binding Cassette Subfamily G Member 8	Protein Coding	Q9H221	54	GC02P044266	4.19244	https://www.genecards.org/cgi-bin/carddisp.pl?gene=ABCG8
HMGB1	High Mobility Group Box 1	Protein Coding	P09429	62	GC13M030456	4.1924	https://www.genecards.org/cgi-bin/carddisp.pl?gene=HMGB1
NT5E	5'-Nucleotidase Ecto	Protein Coding	P21589	65	GC06P085449	4.18688	https://www.genecards.org/cgi-bin/carddisp.pl?gene=NT5E
FCGR3A	Fc Gamma Receptor IIIa	Protein Coding	P08637	59	GC01M161541	4.17778	https://www.genecards.org/cgi-bin/carddisp.pl?gene=FCGR3A
AHSG	Alpha 2-HS Glycoprotein	Protein Coding	P02765	57	GC03P186673	4.17131	https://www.genecards.org/cgi-bin/carddisp.pl?gene=AHSG
HRAS	HRas Proto-Oncogene, GTPase	Protein Coding	P01112	65	GC11M013218	4.17006	https://www.genecards.org/cgi-bin/carddisp.pl?gene=HRAS
FAH	Fumarylacetoacetate Hydrolase	Protein Coding	P16930	59	GC15P080152	4.16749	https://www.genecards.org/cgi-bin/carddisp.pl?gene=FAH
GALC	Galactosylceramidase	Protein Coding	P54803	57	GC14M087837	4.16619	https://www.genecards.org/cgi-bin/carddisp.pl?gene=GALC
TUBB3	Tubulin Beta 3 Class III	Protein Coding	Q13509	63	GC16P107097	4.16391	https://www.genecards.org/cgi-bin/carddisp.pl?gene=TUBB3
MNX1	Motor Neuron And Pancreas Homeobox 1	Protein Coding	P50219	55	GC07M156994	4.16192	https://www.genecards.org/cgi-bin/carddisp.pl?gene=MNX1
NBN	Nibrin	Protein Coding	O60934	61	GC08M089933	4.16082	https://www.genecards.org/cgi-bin/carddisp.pl?gene=NBN
NF1	Neurofibromin 1	Protein Coding	P21359	60	GC17P031094	4.15918	https://www.genecards.org/cgi-bin/carddisp.pl?gene=NF1
COL4A4	Collagen Type IV Alpha 4 Chain	Protein Coding	P53420	55	GC02M226973	4.15874	https://www.genecards.org/cgi-bin/carddisp.pl?gene=COL4A4
GAST	Gastrin	Protein Coding	P01350	52	GC17P041712	4.15203	https://www.genecards.org/cgi-bin/carddisp.pl?gene=GAST
ANGPT1	Angiopoietin 1	Protein Coding	Q15389	58	GC08M107246	4.14199	https://www.genecards.org/cgi-bin/carddisp.pl?gene=ANGPT1
C3	Complement C3	Protein Coding	P01024	62	GC19M006677	4.14197	https://www.genecards.org/cgi-bin/carddisp.pl?gene=C3
MAPK10	Mitogen-Activated Protein Kinase 10	Protein Coding	P53779	60	GC04M085990	4.13824	https://www.genecards.org/cgi-bin/carddisp.pl?gene=MAPK10
LTF	Lactotransferrin	Protein Coding	P02788	58	GC03M046435	4.13798	https://www.genecards.org/cgi-bin/carddisp.pl?gene=LTF
KCNJ3	Potassium Inwardly Rectifying Channel Subfamily J Member 3	Protein Coding	P48549	58	GC02P154698	4.13577	https://www.genecards.org/cgi-bin/carddisp.pl?gene=KCNJ3
AGER	Advanced Glycosylation End-Product Specific Receptor	Protein Coding	Q15109	59	GC06M032180	4.13245	https://www.genecards.org/cgi-bin/carddisp.pl?gene=AGER
CD14	CD14 Molecule	Protein Coding	P08571	59	GC05M140631	4.12888	https://www.genecards.org/cgi-bin/carddisp.pl?gene=CD14
KRAS	KRAS Proto-Oncogene, GTPase	Protein Coding	P01116	66	GC12M033285	4.12861	https://www.genecards.org/cgi-bin/carddisp.pl?gene=KRAS
NLRP3	NLR Family Pyrin Domain Containing 3	Protein Coding	Q96P20	61	GC01P247539	4.12839	https://www.genecards.org/cgi-bin/carddisp.pl?gene=NLRP3
KCND2	Potassium Voltage-Gated Channel Subfamily D Member 2	Protein Coding	Q9NZV8	55	GC07P120273	4.12535	https://www.genecards.org/cgi-bin/carddisp.pl?gene=KCND2
CFAP92	Cilia And Flagella Associated Protein 92 (Putative)	Protein Coding	Q9ULG3	38	GC03M132170	4.12214	https://www.genecards.org/cgi-bin/carddisp.pl?gene=CFAP92
SLC25A10	Solute Carrier Family 25 Member 10	Protein Coding	Q9UBX3	56	GC17P081712	4.12065	https://www.genecards.org/cgi-bin/carddisp.pl?gene=SLC25A10
NDUFA7	NADH:Ubiquinone Oxidoreductase Subunit A7	Protein Coding	O95182	49	GC19M008308	4.12065	https://www.genecards.org/cgi-bin/carddisp.pl?gene=NDUFA7
COA1	Cytochrome C Oxidase Assembly Factor 1	Protein Coding	Q9GZY4	42	GC07M043608	4.12065	https://www.genecards.org/cgi-bin/carddisp.pl?gene=COA1
NEU1	Neuraminidase 1	Protein Coding	Q99519	59	GC06M031857	4.10991	https://www.genecards.org/cgi-bin/carddisp.pl?gene=NEU1
PNPO	Pyridoxamine 5'-Phosphate Oxidase	Protein Coding	Q9NVS9	58	GC17P047941	4.10924	https://www.genecards.org/cgi-bin/carddisp.pl?gene=PNPO
CD68	CD68 Molecule	Protein Coding	P34810	52	GC17P007579	4.10798	https://www.genecards.org/cgi-bin/carddisp.pl?gene=CD68
FANCI	FA Complementation Group I	Protein Coding	Q9NVI1	54	GC15P089243	4.10713	https://www.genecards.org/cgi-bin/carddisp.pl?gene=FANCI
DHTKD1	Dehydrogenase E1 And Transketolase Domain Containing 1	Protein Coding	Q96HY7	52	GC10P012068	4.09805	https://www.genecards.org/cgi-bin/carddisp.pl?gene=DHTKD1
L2HGDH	L-2-Hydroxyglutarate Dehydrogenase	Protein Coding	Q9H9P8	52	GC14M050237	4.09805	https://www.genecards.org/cgi-bin/carddisp.pl?gene=L2HGDH
QRSL1	Glutaminyl-TRNA Amidotransferase Subunit QRSL1	Protein Coding	Q9H0R6	52	GC06P106629	4.09805	https://www.genecards.org/cgi-bin/carddisp.pl?gene=QRSL1
PTHLH	Parathyroid Hormone Like Hormone	Protein Coding	P12272	58	GC12M033363	4.09791	https://www.genecards.org/cgi-bin/carddisp.pl?gene=PTHLH
OCA2	OCA2 Melanosomal Transmembrane Protein	Protein Coding	Q04671	56	GC15M028289	4.09484	https://www.genecards.org/cgi-bin/carddisp.pl?gene=OCA2
CHRNG	Cholinergic Receptor Nicotinic Gamma Subunit	Protein Coding	P07510	54	GC02P232539	4.09484	https://www.genecards.org/cgi-bin/carddisp.pl?gene=CHRNG
BBS2	Bardet-Biedl Syndrome 2	Protein Coding	Q9BXC9	53	GC16M056467	4.09348	https://www.genecards.org/cgi-bin/carddisp.pl?gene=BBS2
BBS1	Bardet-Biedl Syndrome 1	Protein Coding	Q8NFJ9	52	GC11P099060	4.09348	https://www.genecards.org/cgi-bin/carddisp.pl?gene=BBS1
PKHD1	PKHD1 Ciliary IPT Domain Containing Fibrocystin/Polyductin	Protein Coding	P08F94	50	GC06M100641	4.09348	https://www.genecards.org/cgi-bin/carddisp.pl?gene=PKHD1
HSPA9	Heat Shock Protein Family A (Hsp70) Member 9	Protein Coding	P38646	61	GC05M138554	4.08963	https://www.genecards.org/cgi-bin/carddisp.pl?gene=HSPA9
SLC12A6	Solute Carrier Family 12 Member 6	Protein Coding	Q9UHW9	58	GC15M034229	4.08653	https://www.genecards.org/cgi-bin/carddisp.pl?gene=SLC12A6
ABRA	Actin Binding Rho Activating Protein	Protein Coding	Q8N0Z2	44	GC08M106759	4.08473	https://www.genecards.org/cgi-bin/carddisp.pl?gene=ABRA
BRCA1	BRCA1 DNA Repair Associated	Protein Coding	P38398	63	GC17M043044	4.08192	https://www.genecards.org/cgi-bin/carddisp.pl?gene=BRCA1
ADORA1	Adenosine A1 Receptor	Protein Coding	P30542	59	GC01P203090	4.07821	https://www.genecards.org/cgi-bin/carddisp.pl?gene=ADORA1
NEBL	Nebulette	Protein Coding	O76041	51	GC10M020779	4.077	https://www.genecards.org/cgi-bin/carddisp.pl?gene=NEBL
GGPS1	Geranylgeranyl Diphosphate Synthase 1	Protein Coding	O95749	56	GC01P235327	4.0748	https://www.genecards.org/cgi-bin/carddisp.pl?gene=GGPS1
PTPRD	Protein Tyrosine Phosphatase Receptor Type D	Protein Coding	P23468	58	GC09M008307	4.07267	https://www.genecards.org/cgi-bin/carddisp.pl?gene=PTPRD
G0S2	G0/G1 Switch 2	Protein Coding	P27469	43	GC01P209675	4.07036	https://www.genecards.org/cgi-bin/carddisp.pl?gene=G0S2
SLC30A8	Solute Carrier Family 30 Member 8	Protein Coding	Q8IWU4	53	GC08P116950	4.07026	https://www.genecards.org/cgi-bin/carddisp.pl?gene=SLC30A8
ATP5PO	ATP Synthase Peripheral Stalk Subunit OSCP	Protein Coding	P48047	56	GC21M033904	4.06916	https://www.genecards.org/cgi-bin/carddisp.pl?gene=ATP5PO
HAX1	HCLS1 Associated Protein X-1	Protein Coding	O00165	55	GC01P170399	4.06078	https://www.genecards.org/cgi-bin/carddisp.pl?gene=HAX1
CXCL10	C-X-C Motif Chemokine Ligand 10	Protein Coding	P02778	56	GC04M076021	4.06024	https://www.genecards.org/cgi-bin/carddisp.pl?gene=CXCL10
PTEN	Phosphatase And Tensin Homolog	Protein Coding	P60484	65	GC10P116113	4.05589	https://www.genecards.org/cgi-bin/carddisp.pl?gene=PTEN
PLIN1	Perilipin 1	Protein Coding	O60240	59	GC15M089664	4.04935	https://www.genecards.org/cgi-bin/carddisp.pl?gene=PLIN1
PSMC4	Proteasome 26S Subunit, ATPase 4	Protein Coding	P43686	54	GC19P133034	4.04921	https://www.genecards.org/cgi-bin/carddisp.pl?gene=PSMC4
SARS2	Seryl-TRNA Synthetase 2, Mitochondrial	Protein Coding	Q9NP81	57	GC19M100949	4.04821	https://www.genecards.org/cgi-bin/carddisp.pl?gene=SARS2
YME1L1	YME1 Like 1 ATPase	Protein Coding	Q96TA2	55	GC10M027110	4.04821	https://www.genecards.org/cgi-bin/carddisp.pl?gene=YME1L1
FAS	Fas Cell Surface Death Receptor	Protein Coding	P25445	64	GC10P116129	4.04606	https://www.genecards.org/cgi-bin/carddisp.pl?gene=FAS
H2BC15	H2B Clustered Histone 15	Protein Coding	Q99877	43	GC06P156104	4.04413	https://www.genecards.org/cgi-bin/carddisp.pl?gene=H2BC15
IDH2	Isocitrate Dehydrogenase (NADP(+)) 2	Protein Coding	P48735	65	GC15M090083	4.04331	https://www.genecards.org/cgi-bin/carddisp.pl?gene=IDH2
HNF1B	HNF1 Homeobox B	Protein Coding	P35680	55	GC17M037686	4.03938	https://www.genecards.org/cgi-bin/carddisp.pl?gene=HNF1B
NTRK1	Neurotrophic Receptor Tyrosine Kinase 1	Protein Coding	P04629	62	GC01P156815	4.02704	https://www.genecards.org/cgi-bin/carddisp.pl?gene=NTRK1
CYP27B1	Cytochrome P450 Family 27 Subfamily B Member 1	Protein Coding	O15528	58	GC12M059933	4.02704	https://www.genecards.org/cgi-bin/carddisp.pl?gene=CYP27B1
CA3	Carbonic Anhydrase 3	Protein Coding	P07451	54	GC08P085373	4.02076	https://www.genecards.org/cgi-bin/carddisp.pl?gene=CA3
SERPINA1	Serpin Family A Member 1	Protein Coding	P01009	62	GC14M094376	4.02057	https://www.genecards.org/cgi-bin/carddisp.pl?gene=SERPINA1
PNMT	Phenylethanolamine N-Methyltransferase	Protein Coding	P11086	56	GC17P039667	4.01648	https://www.genecards.org/cgi-bin/carddisp.pl?gene=PNMT
L1CAM	L1 Cell Adhesion Molecule	Protein Coding	P32004	60	GC0XM153864	4.0154	https://www.genecards.org/cgi-bin/carddisp.pl?gene=L1CAM
CYP17A1	Cytochrome P450 Family 17 Subfamily A Member 1	Protein Coding	P05093	62	GC10M102830	4.01119	https://www.genecards.org/cgi-bin/carddisp.pl?gene=CYP17A1
IGFBP2	Insulin Like Growth Factor Binding Protein 2	Protein Coding	P18065	56	GC02P216632	4.00367	https://www.genecards.org/cgi-bin/carddisp.pl?gene=IGFBP2
LGALS3	Galectin 3	Protein Coding	P17931	57	GC14P055124	3.99987	https://www.genecards.org/cgi-bin/carddisp.pl?gene=LGALS3
TFRC	Transferrin Receptor	Protein Coding	P02786	63	GC03M196576	3.99722	https://www.genecards.org/cgi-bin/carddisp.pl?gene=TFRC
LCK	LCK Proto-Oncogene, Src Family Tyrosine Kinase	Protein Coding	P06239	64	GC01P032251	3.99371	https://www.genecards.org/cgi-bin/carddisp.pl?gene=LCK
IL7R	Interleukin 7 Receptor	Protein Coding	P16871	59	GC05P035852	3.99371	https://www.genecards.org/cgi-bin/carddisp.pl?gene=IL7R
DHCR7	7-Dehydrocholesterol Reductase	Protein Coding	Q9UBM7	61	GC11M071428	3.99366	https://www.genecards.org/cgi-bin/carddisp.pl?gene=DHCR7
IL2RG	Interleukin 2 Receptor Subunit Gamma	Protein Coding	P31785	60	GC0XM071111	3.99366	https://www.genecards.org/cgi-bin/carddisp.pl?gene=IL2RG
ERCC5	ERCC Excision Repair 5, Endonuclease	Protein Coding	P28715	58	GC13P102845	3.99366	https://www.genecards.org/cgi-bin/carddisp.pl?gene=ERCC5
LAMB3	Laminin Subunit Beta 3	Protein Coding	Q13751	58	GC01M209614	3.99366	https://www.genecards.org/cgi-bin/carddisp.pl?gene=LAMB3
XPC	XPC Complex Subunit, DNA Damage Recognition And Repair Factor	Protein Coding	Q01831	58	GC03M027401	3.99366	https://www.genecards.org/cgi-bin/carddisp.pl?gene=XPC
MANBA	Mannosidase Beta	Protein Coding	O00462	55	GC04M102631	3.99366	https://www.genecards.org/cgi-bin/carddisp.pl?gene=MANBA
PIGA	Phosphatidylinositol Glycan Anchor Biosynthesis Class A	Protein Coding	P37287	55	GC0XM015319	3.99306	https://www.genecards.org/cgi-bin/carddisp.pl?gene=PIGA
PSAP	Prosaposin	Protein Coding	P07602	61	GC10M071816	3.99048	https://www.genecards.org/cgi-bin/carddisp.pl?gene=PSAP
PDK1	Pyruvate Dehydrogenase Kinase 1	Protein Coding	Q15118	60	GC02P172555	3.98982	https://www.genecards.org/cgi-bin/carddisp.pl?gene=PDK1
ATP5F1B	ATP Synthase F1 Subunit Beta	Protein Coding	P06576	58	GC12M059859	3.98982	https://www.genecards.org/cgi-bin/carddisp.pl?gene=ATP5F1B
KARS1	Lysyl-TRNA Synthetase 1	Protein Coding	Q15046	58	GC16M076057	3.98982	https://www.genecards.org/cgi-bin/carddisp.pl?gene=KARS1
CHRNA1	Cholinergic Receptor Nicotinic Alpha 1 Subunit	Protein Coding	P02708	58	GC02M174747	3.98742	https://www.genecards.org/cgi-bin/carddisp.pl?gene=CHRNA1
FANCC	FA Complementation Group C	Protein Coding	Q00597	60	GC09M095099	3.987	https://www.genecards.org/cgi-bin/carddisp.pl?gene=FANCC
GNS	Glucosamine (N-Acetyl)-6-Sulfatase	Protein Coding	P15586	57	GC12M064713	3.987	https://www.genecards.org/cgi-bin/carddisp.pl?gene=GNS
MAN2B1	Mannosidase Alpha Class 2B Member 1	Protein Coding	O00754	56	GC19M100368	3.987	https://www.genecards.org/cgi-bin/carddisp.pl?gene=MAN2B1
ATP6V0A2	ATPase H+ Transporting V0 Subunit A2	Protein Coding	Q9Y487	55	GC12P123712	3.987	https://www.genecards.org/cgi-bin/carddisp.pl?gene=ATP6V0A2
PEX7	Peroxisomal Biogenesis Factor 7	Protein Coding	O00628	55	GC06P136822	3.987	https://www.genecards.org/cgi-bin/carddisp.pl?gene=PEX7
GNPTAB	N-Acetylglucosamine-1-Phosphate Transferase Subunits Alpha And Beta	Protein Coding	Q3T906	54	GC12M101745	3.987	https://www.genecards.org/cgi-bin/carddisp.pl?gene=GNPTAB
HGSNAT	Heparan-Alpha-Glucosaminide N-Acetyltransferase	Protein Coding	Q68CP4	48	GC08P043140	3.987	https://www.genecards.org/cgi-bin/carddisp.pl?gene=HGSNAT
NR0B1	Nuclear Receptor Subfamily 0 Group B Member 1	Protein Coding	P51843	59	GC0XM030304	3.98419	https://www.genecards.org/cgi-bin/carddisp.pl?gene=NR0B1
DBT	Dihydrolipoamide Branched Chain Transacylase E2	Protein Coding	P11182	55	GC01M100186	3.98419	https://www.genecards.org/cgi-bin/carddisp.pl?gene=DBT
ADSL	Adenylosuccinate Lyase	Protein Coding	P30566	59	GC22P040346	3.98395	https://www.genecards.org/cgi-bin/carddisp.pl?gene=ADSL
PLA2G2A	Phospholipase A2 Group IIA	Protein Coding	P14555	59	GC01M019975	3.98342	https://www.genecards.org/cgi-bin/carddisp.pl?gene=PLA2G2A
FABP12	Fatty Acid Binding Protein 12	Protein Coding	A6NFH5	43	GC08M081524	3.9825	https://www.genecards.org/cgi-bin/carddisp.pl?gene=FABP12
BDKRB2	Bradykinin Receptor B2	Protein Coding	P30411	56	GC14P096205	3.98157	https://www.genecards.org/cgi-bin/carddisp.pl?gene=BDKRB2
CISD2	CDGSH Iron Sulfur Domain 2	Protein Coding	Q8N5K1	53	GC04P102868	3.98107	https://www.genecards.org/cgi-bin/carddisp.pl?gene=CISD2
CYP1B1	Cytochrome P450 Family 1 Subfamily B Member 1	Protein Coding	Q16678	61	GC02M038066	3.97997	https://www.genecards.org/cgi-bin/carddisp.pl?gene=CYP1B1
FBP1	Fructose-Bisphosphatase 1	Protein Coding	P09467	62	GC09M094603	3.97753	https://www.genecards.org/cgi-bin/carddisp.pl?gene=FBP1
MIPEP	Mitochondrial Intermediate Peptidase	Protein Coding	Q99797	54	GC13M023730	3.97753	https://www.genecards.org/cgi-bin/carddisp.pl?gene=MIPEP
B3GAT3	Beta-1,3-Glucuronyltransferase 3	Protein Coding	O94766	56	GC11M132678	3.97519	https://www.genecards.org/cgi-bin/carddisp.pl?gene=B3GAT3
TIMP2	TIMP Metallopeptidase Inhibitor 2	Protein Coding	P16035	54	GC17M078852	3.97208	https://www.genecards.org/cgi-bin/carddisp.pl?gene=TIMP2
MAP2K1	Mitogen-Activated Protein Kinase Kinase 1	Protein Coding	Q02750	67	GC15P066386	3.96869	https://www.genecards.org/cgi-bin/carddisp.pl?gene=MAP2K1
AIRE	Autoimmune Regulator	Protein Coding	O43918	56	GC21P044285	3.96869	https://www.genecards.org/cgi-bin/carddisp.pl?gene=AIRE
ADRA2B	Adrenoceptor Alpha 2B	Protein Coding	P18089	55	GC02M096112	3.96867	https://www.genecards.org/cgi-bin/carddisp.pl?gene=ADRA2B
SLC9A6	Solute Carrier Family 9 Member A6	Protein Coding	Q92581	57	GC0XP135985	3.96672	https://www.genecards.org/cgi-bin/carddisp.pl?gene=SLC9A6
CYC1	Cytochrome C1	Protein Coding	P08574	56	GC08P144095	3.96672	https://www.genecards.org/cgi-bin/carddisp.pl?gene=CYC1
RARS1	Arginyl-TRNA Synthetase 1	Protein Coding	P54136	56	GC05P168487	3.96672	https://www.genecards.org/cgi-bin/carddisp.pl?gene=RARS1
SLC39A8	Solute Carrier Family 39 Member 8	Protein Coding	Q9C0K1	56	GC04M102252	3.96672	https://www.genecards.org/cgi-bin/carddisp.pl?gene=SLC39A8
SLC33A1	Solute Carrier Family 33 Member 1	Protein Coding	O00400	55	GC03M155821	3.96672	https://www.genecards.org/cgi-bin/carddisp.pl?gene=SLC33A1
ATP5MC2	ATP Synthase Membrane Subunit C Locus 2	Protein Coding	Q06055	51	GC12M053845	3.96672	https://www.genecards.org/cgi-bin/carddisp.pl?gene=ATP5MC2
UQCRH	Ubiquinol-Cytochrome C Reductase Hinge Protein	Protein Coding	P07919	51	GC01P046303	3.96672	https://www.genecards.org/cgi-bin/carddisp.pl?gene=UQCRH
ATP5MC1	ATP Synthase Membrane Subunit C Locus 1	Protein Coding	P05496	50	GC17P134051	3.96672	https://www.genecards.org/cgi-bin/carddisp.pl?gene=ATP5MC1
MRPS7	Mitochondrial Ribosomal Protein S7	Protein Coding	Q9Y2R9	50	GC17P134592	3.96672	https://www.genecards.org/cgi-bin/carddisp.pl?gene=MRPS7
UQCR10	Ubiquinol-Cytochrome C Reductase, Complex III Subunit X	Protein Coding	Q9UDW1	50	GC22P029767	3.96672	https://www.genecards.org/cgi-bin/carddisp.pl?gene=UQCR10
LIPA	Lipase A, Lysosomal Acid Type	Protein Coding	P38571	61	GC10M089213	3.96241	https://www.genecards.org/cgi-bin/carddisp.pl?gene=LIPA
ABAT	4-Aminobutyrate Aminotransferase	Protein Coding	P80404	58	GC16P008674	3.95977	https://www.genecards.org/cgi-bin/carddisp.pl?gene=ABAT
SETX	Senataxin	Protein Coding	Q7Z333	54	GC09M132261	3.95977	https://www.genecards.org/cgi-bin/carddisp.pl?gene=SETX
COA7	Cytochrome C Oxidase Assembly Factor 7	Protein Coding	Q96BR5	46	GC01M052684	3.95977	https://www.genecards.org/cgi-bin/carddisp.pl?gene=COA7
MESP2	Mesoderm Posterior BHLH Transcription Factor 2	Protein Coding	Q0VG99	46	GC15P176257	3.95887	https://www.genecards.org/cgi-bin/carddisp.pl?gene=MESP2
GFRA1	GDNF Family Receptor Alpha 1	Protein Coding	P56159	60	GC10M116056	3.95354	https://www.genecards.org/cgi-bin/carddisp.pl?gene=GFRA1
PPP1R3C	Protein Phosphatase 1 Regulatory Subunit 3C	Protein Coding	Q9UQK1	51	GC10M091628	3.95354	https://www.genecards.org/cgi-bin/carddisp.pl?gene=PPP1R3C
MYO1A	Myosin IA	Protein Coding	Q9UBC5	53	GC12M057028	3.95223	https://www.genecards.org/cgi-bin/carddisp.pl?gene=MYO1A
RASA2	RAS P21 Protein Activator 2	Protein Coding	Q15283	51	GC03P141487	3.95111	https://www.genecards.org/cgi-bin/carddisp.pl?gene=RASA2
AVP	Arginine Vasopressin	Protein Coding	P01185	57	GC20M003082	3.94779	https://www.genecards.org/cgi-bin/carddisp.pl?gene=AVP
COL4A1	Collagen Type IV Alpha 1 Chain	Protein Coding	P02462	60	GC13M110148	3.94311	https://www.genecards.org/cgi-bin/carddisp.pl?gene=COL4A1
CD79A	CD79a Molecule	Protein Coding	P11912	61	GC19P041877	3.94219	https://www.genecards.org/cgi-bin/carddisp.pl?gene=CD79A
CCK	Cholecystokinin	Protein Coding	P06307	54	GC03M042274	3.94176	https://www.genecards.org/cgi-bin/carddisp.pl?gene=CCK
SFTPA1	Surfactant Protein A1	Protein Coding	Q8IWL2	58	GC10P119662	3.93856	https://www.genecards.org/cgi-bin/carddisp.pl?gene=SFTPA1
CSF1	Colony Stimulating Factor 1	Protein Coding	P09603	57	GC01P109917	3.93109	https://www.genecards.org/cgi-bin/carddisp.pl?gene=CSF1
PDE4B	Phosphodiesterase 4B	Protein Coding	Q07343	57	GC01P065792	3.92958	https://www.genecards.org/cgi-bin/carddisp.pl?gene=PDE4B
ATP2A2	ATPase Sarcoplasmic/Endoplasmic Reticulum Ca2+ Transporting 2	Protein Coding	P16615	63	GC12P110280	3.92729	https://www.genecards.org/cgi-bin/carddisp.pl?gene=ATP2A2
GALT	Galactose-1-Phosphate Uridylyltransferase	Protein Coding	P07902	59	GC09P060027	3.92652	https://www.genecards.org/cgi-bin/carddisp.pl?gene=GALT
NPHS2	NPHS2 Stomatin Family Member, Podocin	Protein Coding	Q9NP85	54	GC01M179554	3.92652	https://www.genecards.org/cgi-bin/carddisp.pl?gene=NPHS2
ANGPTL4	Angiopoietin Like 4	Protein Coding	Q9BY76	56	GC19P008363	3.92267	https://www.genecards.org/cgi-bin/carddisp.pl?gene=ANGPTL4
FPR1	Formyl Peptide Receptor 1	Protein Coding	P21462	58	GC19M051745	3.92117	https://www.genecards.org/cgi-bin/carddisp.pl?gene=FPR1
SLC6A3	Solute Carrier Family 6 Member 3	Protein Coding	Q01959	63	GC05M001392	3.91786	https://www.genecards.org/cgi-bin/carddisp.pl?gene=SLC6A3
TXN	Thioredoxin	Protein Coding	P10599	58	GC09M110243	3.91396	https://www.genecards.org/cgi-bin/carddisp.pl?gene=TXN
NRP1	Neuropilin 1	Protein Coding	O14786	60	GC10M033177	3.90667	https://www.genecards.org/cgi-bin/carddisp.pl?gene=NRP1
CCND1	Cyclin D1	Protein Coding	P24385	66	GC11P069641	3.90444	https://www.genecards.org/cgi-bin/carddisp.pl?gene=CCND1
OBSL1	Obscurin Like Cytoskeletal Adaptor 1	Protein Coding	O75147	50	GC02M219636	3.90412	https://www.genecards.org/cgi-bin/carddisp.pl?gene=OBSL1
PDE4D	Phosphodiesterase 4D	Protein Coding	Q08499	62	GC05M058969	3.89802	https://www.genecards.org/cgi-bin/carddisp.pl?gene=PDE4D
FKBP1B	FKBP Prolyl Isomerase 1B	Protein Coding	P68106	51	GC02P024033	3.89736	https://www.genecards.org/cgi-bin/carddisp.pl?gene=FKBP1B
RCAN1	Regulator Of Calcineurin 1	Protein Coding	P53805	55	GC21M034513	3.89682	https://www.genecards.org/cgi-bin/carddisp.pl?gene=RCAN1
COL11A2	Collagen Type XI Alpha 2 Chain	Protein Coding	P13942	55	GC06M033162	3.8959	https://www.genecards.org/cgi-bin/carddisp.pl?gene=COL11A2
ZAP70	Zeta Chain Of T Cell Receptor Associated Protein Kinase 70	Protein Coding	P43403	64	GC02P098600	3.8939	https://www.genecards.org/cgi-bin/carddisp.pl?gene=ZAP70
AICDA	Activation Induced Cytidine Deaminase	Protein Coding	Q9GZX7	56	GC12M008602	3.8939	https://www.genecards.org/cgi-bin/carddisp.pl?gene=AICDA
DCN	Decorin	Protein Coding	P07585	59	GC12M091140	3.89143	https://www.genecards.org/cgi-bin/carddisp.pl?gene=DCN
MME	Membrane Metalloendopeptidase	Protein Coding	P08473	62	GC03P155024	3.88944	https://www.genecards.org/cgi-bin/carddisp.pl?gene=MME
CDH2	Cadherin 2	Protein Coding	P19022	63	GC18M036283	3.8885	https://www.genecards.org/cgi-bin/carddisp.pl?gene=CDH2
IAPP	Islet Amyloid Polypeptide	Protein Coding	P10997	52	GC12P021354	3.88798	https://www.genecards.org/cgi-bin/carddisp.pl?gene=IAPP
EDN3	Endothelin 3	Protein Coding	P14138	59	GC20P059300	3.88705	https://www.genecards.org/cgi-bin/carddisp.pl?gene=EDN3
CD28	CD28 Molecule	Protein Coding	P10747	59	GC02P203706	3.88498	https://www.genecards.org/cgi-bin/carddisp.pl?gene=CD28
ALDH7A1	Aldehyde Dehydrogenase 7 Family Member A1	Protein Coding	P49419	60	GC05M126541	3.88438	https://www.genecards.org/cgi-bin/carddisp.pl?gene=ALDH7A1
ZNF469	Zinc Finger Protein 469	Protein Coding	Q96JG9	41	GC16P106896	3.88438	https://www.genecards.org/cgi-bin/carddisp.pl?gene=ZNF469
FOXA2	Forkhead Box A2	Protein Coding	Q9Y261	59	GC20M022581	3.88347	https://www.genecards.org/cgi-bin/carddisp.pl?gene=FOXA2
GZMB	Granzyme B	Protein Coding	P10144	59	GC14M024630	3.88327	https://www.genecards.org/cgi-bin/carddisp.pl?gene=GZMB
SLCO1B1	Solute Carrier Organic Anion Transporter Family Member 1B1	Protein Coding	Q9Y6L6	58	GC12P047172	3.88308	https://www.genecards.org/cgi-bin/carddisp.pl?gene=SLCO1B1
G6PD	Glucose-6-Phosphate Dehydrogenase	Protein Coding	P11413	63	GC0XM154610	3.88002	https://www.genecards.org/cgi-bin/carddisp.pl?gene=G6PD
PEX2	Peroxisomal Biogenesis Factor 2	Protein Coding	P28328	56	GC08M076980	3.87561	https://www.genecards.org/cgi-bin/carddisp.pl?gene=PEX2
BMP1	Bone Morphogenetic Protein 1	Protein Coding	P13497	61	GC08P022165	3.87146	https://www.genecards.org/cgi-bin/carddisp.pl?gene=BMP1
PLOD2	Procollagen-Lysine,2-Oxoglutarate 5-Dioxygenase 2	Protein Coding	O00469	57	GC03M146035	3.87146	https://www.genecards.org/cgi-bin/carddisp.pl?gene=PLOD2
CRTAP	Cartilage Associated Protein	Protein Coding	O75718	54	GC03P033678	3.87146	https://www.genecards.org/cgi-bin/carddisp.pl?gene=CRTAP
FKBP10	FKBP Prolyl Isomerase 10	Protein Coding	Q96AY3	54	GC17P041812	3.87146	https://www.genecards.org/cgi-bin/carddisp.pl?gene=FKBP10
TMEM38B	Transmembrane Protein 38B	Protein Coding	Q9NVV0	53	GC09P105694	3.87146	https://www.genecards.org/cgi-bin/carddisp.pl?gene=TMEM38B
P3H1	Prolyl 3-Hydroxylase 1	Protein Coding	Q32P28	52	GC01M042746	3.87146	https://www.genecards.org/cgi-bin/carddisp.pl?gene=P3H1
CDC16	Cell Division Cycle 16	Protein Coding	Q13042	53	GC13P114234	3.87025	https://www.genecards.org/cgi-bin/carddisp.pl?gene=CDC16
ADPRS	ADP-Ribosylserine Hydrolase	Protein Coding	Q9NX46	48	GC01P061730	3.87025	https://www.genecards.org/cgi-bin/carddisp.pl?gene=ADPRS
LMBRD2	LMBR1 Domain Containing 2	Protein Coding	Q68DH5	42	GC05M036098	3.87025	https://www.genecards.org/cgi-bin/carddisp.pl?gene=LMBRD2
GNB3	G Protein Subunit Beta 3	Protein Coding	P16520	59	GC12P006839	3.86763	https://www.genecards.org/cgi-bin/carddisp.pl?gene=GNB3
RRM1	Ribonucleotide Reductase Catalytic Subunit M1	Protein Coding	P23921	63	GC11P014203	3.86691	https://www.genecards.org/cgi-bin/carddisp.pl?gene=RRM1
STAT2	Signal Transducer And Activator Of Transcription 2	Protein Coding	P52630	62	GC12M056341	3.86691	https://www.genecards.org/cgi-bin/carddisp.pl?gene=STAT2
CTBP1	C-Terminal Binding Protein 1	Protein Coding	Q13363	61	GC04M001211	3.86691	https://www.genecards.org/cgi-bin/carddisp.pl?gene=CTBP1
FH	Fumarate Hydratase	Protein Coding	P07954	59	GC01M241499	3.86691	https://www.genecards.org/cgi-bin/carddisp.pl?gene=FH
ACTG2	Actin Gamma 2, Smooth Muscle	Protein Coding	P63267	55	GC02P073892	3.86691	https://www.genecards.org/cgi-bin/carddisp.pl?gene=ACTG2
PMPCB	Peptidase, Mitochondrial Processing Subunit Beta	Protein Coding	O75439	55	GC07P103297	3.86691	https://www.genecards.org/cgi-bin/carddisp.pl?gene=PMPCB
ATP5MC3	ATP Synthase Membrane Subunit C Locus 3	Protein Coding	P48201	54	GC02M175180	3.86691	https://www.genecards.org/cgi-bin/carddisp.pl?gene=ATP5MC3
SUCLG2	Succinate-CoA Ligase GDP-Forming Subunit Beta	Protein Coding	Q96I99	53	GC03M067358	3.86691	https://www.genecards.org/cgi-bin/carddisp.pl?gene=SUCLG2
DNAJC3	DnaJ Heat Shock Protein Family (Hsp40) Member C3	Protein Coding	Q13217	52	GC13P095677	3.86691	https://www.genecards.org/cgi-bin/carddisp.pl?gene=DNAJC3
LACTB	Lactamase Beta	Protein Coding	P83111	50	GC15P177161	3.86691	https://www.genecards.org/cgi-bin/carddisp.pl?gene=LACTB
TRMT10C	TRNA Methyltransferase 10C, Mitochondrial RNase P Subunit	Protein Coding	Q7L0Y3	49	GC03P101561	3.86691	https://www.genecards.org/cgi-bin/carddisp.pl?gene=TRMT10C
ALKBH1	AlkB Homolog 1, Histone H2A Dioxygenase	Protein Coding	Q13686	48	GC14M077672	3.86691	https://www.genecards.org/cgi-bin/carddisp.pl?gene=ALKBH1
MCUR1	Mitochondrial Calcium Uniporter Regulator 1	Protein Coding	Q96AQ8	47	GC06M013788	3.86691	https://www.genecards.org/cgi-bin/carddisp.pl?gene=MCUR1
MICU2	Mitochondrial Calcium Uptake 2	Protein Coding	Q8IYU8	47	GC13M021492	3.86691	https://www.genecards.org/cgi-bin/carddisp.pl?gene=MICU2
VPS13D	Vacuolar Protein Sorting 13 Homolog D	Protein Coding	Q5THJ4	47	GC01P060404	3.86691	https://www.genecards.org/cgi-bin/carddisp.pl?gene=VPS13D
SLC16A3	Solute Carrier Family 16 Member 3	Protein Coding	O15427	56	GC17P082217	3.85967	https://www.genecards.org/cgi-bin/carddisp.pl?gene=SLC16A3
CYP3A4	Cytochrome P450 Family 3 Subfamily A Member 4	Protein Coding	P08684	61	GC07M106050	3.85684	https://www.genecards.org/cgi-bin/carddisp.pl?gene=CYP3A4
MAT2A	Methionine Adenosyltransferase 2A	Protein Coding	P31153	59	GC02P086887	3.85387	https://www.genecards.org/cgi-bin/carddisp.pl?gene=MAT2A
MFAP5	Microfibril Associated Protein 5	Protein Coding	Q13361	55	GC12M008637	3.85387	https://www.genecards.org/cgi-bin/carddisp.pl?gene=MFAP5
DOLK	Dolichol Kinase	Protein Coding	Q9UPQ8	51	GC09M128945	3.85387	https://www.genecards.org/cgi-bin/carddisp.pl?gene=DOLK
UCN	Urocortin	Protein Coding	P55089	47	GC02M027308	3.84864	https://www.genecards.org/cgi-bin/carddisp.pl?gene=UCN
SPG11	SPG11 Vesicle Trafficking Associated, Spatacsin	Protein Coding	Q96JI7	52	GC15M045104	3.84591	https://www.genecards.org/cgi-bin/carddisp.pl?gene=SPG11
APLN	Apelin	Protein Coding	Q9ULZ1	48	GC0XM129645	3.84485	https://www.genecards.org/cgi-bin/carddisp.pl?gene=APLN
NEUROG3	Neurogenin 3	Protein Coding	Q9Y4Z2	51	GC10M069571	3.84212	https://www.genecards.org/cgi-bin/carddisp.pl?gene=NEUROG3
JUN	Jun Proto-Oncogene, AP-1 Transcription Factor Subunit	Protein Coding	P05412	62	GC01M058780	3.84056	https://www.genecards.org/cgi-bin/carddisp.pl?gene=JUN
ZFPM2	Zinc Finger Protein, FOG Family Member 2	Protein Coding	Q8WW38	51	GC08P104590	3.83897	https://www.genecards.org/cgi-bin/carddisp.pl?gene=ZFPM2
MFN1	Mitofusin 1	Protein Coding	Q8IWA4	55	GC03P179347	3.83804	https://www.genecards.org/cgi-bin/carddisp.pl?gene=MFN1
BMP6	Bone Morphogenetic Protein 6	Protein Coding	P22004	56	GC06P007726	3.8373	https://www.genecards.org/cgi-bin/carddisp.pl?gene=BMP6
AAAS	Aladin WD Repeat Nucleoporin	Protein Coding	Q9NRG9	51	GC12M053307	3.82757	https://www.genecards.org/cgi-bin/carddisp.pl?gene=AAAS
CBL	Cbl Proto-Oncogene	Protein Coding	P22681	64	GC11P119206	3.82753	https://www.genecards.org/cgi-bin/carddisp.pl?gene=CBL
NRAS	NRAS Proto-Oncogene, GTPase	Protein Coding	P01111	63	GC01M114704	3.82753	https://www.genecards.org/cgi-bin/carddisp.pl?gene=NRAS
EYA4	EYA Transcriptional Coactivator And Phosphatase 4	Protein Coding	O95677	54	GC06P133240	3.82753	https://www.genecards.org/cgi-bin/carddisp.pl?gene=EYA4
KAT6B	Lysine Acetyltransferase 6B	Protein Coding	Q8WYB5	57	GC10P075140	3.81594	https://www.genecards.org/cgi-bin/carddisp.pl?gene=KAT6B
CALR	Calreticulin	Protein Coding	P27797	64	GC19P012938	3.81154	https://www.genecards.org/cgi-bin/carddisp.pl?gene=CALR
IKBKB	Inhibitor Of Nuclear Factor Kappa B Kinase Subunit Beta	Protein Coding	O14920	66	GC08P042271	3.80884	https://www.genecards.org/cgi-bin/carddisp.pl?gene=IKBKB
DRD2	Dopamine Receptor D2	Protein Coding	P14416	62	GC11M113409	3.80831	https://www.genecards.org/cgi-bin/carddisp.pl?gene=DRD2
HLA-DPB1	Major Histocompatibility Complex, Class II, DP Beta 1	Protein Coding	P04440	56	GC06P156281	3.80727	https://www.genecards.org/cgi-bin/carddisp.pl?gene=HLA-DPB1
MECR	Mitochondrial Trans-2-Enoyl-CoA Reductase	Protein Coding	Q9BV79	54	GC01M029167	3.80725	https://www.genecards.org/cgi-bin/carddisp.pl?gene=MECR
MRPL3	Mitochondrial Ribosomal Protein L3	Protein Coding	P09001	53	GC03M131462	3.80725	https://www.genecards.org/cgi-bin/carddisp.pl?gene=MRPL3
PPA2	Inorganic Pyrophosphatase 2	Protein Coding	Q9H2U2	52	GC04M105369	3.80725	https://www.genecards.org/cgi-bin/carddisp.pl?gene=PPA2
GTPBP2	GTP Binding Protein 2	Protein Coding	Q9BX10	50	GC06M043605	3.80725	https://www.genecards.org/cgi-bin/carddisp.pl?gene=GTPBP2
HRH2	Histamine Receptor H2	Protein Coding	P25021	55	GC05P175659	3.80689	https://www.genecards.org/cgi-bin/carddisp.pl?gene=HRH2
MAOA	Monoamine Oxidase A	Protein Coding	P21397	62	GC0XP043654	3.80665	https://www.genecards.org/cgi-bin/carddisp.pl?gene=MAOA
PON2	Paraoxonase 2	Protein Coding	Q15165	56	GC07M095404	3.80156	https://www.genecards.org/cgi-bin/carddisp.pl?gene=PON2
FARS2	Phenylalanyl-TRNA Synthetase 2, Mitochondrial	Protein Coding	O95363	56	GC06P008239	3.79976	https://www.genecards.org/cgi-bin/carddisp.pl?gene=FARS2
CPT1C	Carnitine Palmitoyltransferase 1C	Protein Coding	Q8TCG5	54	GC19P049690	3.79976	https://www.genecards.org/cgi-bin/carddisp.pl?gene=CPT1C
IL9	Interleukin 9	Protein Coding	P15248	55	GC05M135891	3.79623	https://www.genecards.org/cgi-bin/carddisp.pl?gene=IL9
CHGA	Chromogranin A	Protein Coding	P10645	56	GC14P093923	3.78841	https://www.genecards.org/cgi-bin/carddisp.pl?gene=CHGA
GHRH	Growth Hormone Releasing Hormone	Protein Coding	P01286	50	GC20M037251	3.78363	https://www.genecards.org/cgi-bin/carddisp.pl?gene=GHRH
TTF2	Transcription Termination Factor 2	Protein Coding	Q9UNY4	51	GC01P117060	3.78057	https://www.genecards.org/cgi-bin/carddisp.pl?gene=TTF2
STBD1	Starch Binding Domain 1	Protein Coding	O95210	46	GC04P076306	3.78022	https://www.genecards.org/cgi-bin/carddisp.pl?gene=STBD1
ATP1A3	ATPase Na+/K+ Transporting Subunit Alpha 3	Protein Coding	P13637	61	GC19M041966	3.77736	https://www.genecards.org/cgi-bin/carddisp.pl?gene=ATP1A3
SERPINH1	Serpin Family H Member 1	Protein Coding	P50454	59	GC11P075562	3.77281	https://www.genecards.org/cgi-bin/carddisp.pl?gene=SERPINH1
TBX4	T-Box Transcription Factor 4	Protein Coding	P57082	52	GC17P134276	3.77054	https://www.genecards.org/cgi-bin/carddisp.pl?gene=TBX4
HIPK2	Homeodomain Interacting Protein Kinase 2	Protein Coding	Q9H2X6	56	GC07M139561	3.76928	https://www.genecards.org/cgi-bin/carddisp.pl?gene=HIPK2
POLRMT	RNA Polymerase Mitochondrial	Protein Coding	O00411	54	GC19M000617	3.76789	https://www.genecards.org/cgi-bin/carddisp.pl?gene=POLRMT
MYOM1	Myomesin 1	Protein Coding	P52179	51	GC18M003066	3.76325	https://www.genecards.org/cgi-bin/carddisp.pl?gene=MYOM1
COL18A1	Collagen Type XVIII Alpha 1 Chain	Protein Coding	P39060	58	GC21P045405	3.7621	https://www.genecards.org/cgi-bin/carddisp.pl?gene=COL18A1
VDAC1	Voltage Dependent Anion Channel 1	Protein Coding	P21796	58	GC05M133975	3.76175	https://www.genecards.org/cgi-bin/carddisp.pl?gene=VDAC1
SI	Sucrase-Isomaltase	Protein Coding	P14410	57	GC03M164978	3.75346	https://www.genecards.org/cgi-bin/carddisp.pl?gene=SI
MGAM	Maltase-Glucoamylase	Protein Coding	O43451	56	GC07P162878	3.75346	https://www.genecards.org/cgi-bin/carddisp.pl?gene=MGAM
PLAUR	Plasminogen Activator, Urokinase Receptor	Protein Coding	Q03405	57	GC19M043646	3.75283	https://www.genecards.org/cgi-bin/carddisp.pl?gene=PLAUR
HEXB	Hexosaminidase Subunit Beta	Protein Coding	P07686	60	GC05P074640	3.7527	https://www.genecards.org/cgi-bin/carddisp.pl?gene=HEXB
ALDOB	Aldolase, Fructose-Bisphosphate B	Protein Coding	P05062	59	GC09M101420	3.7527	https://www.genecards.org/cgi-bin/carddisp.pl?gene=ALDOB
GLDC	Glycine Decarboxylase	Protein Coding	P23378	59	GC09M006522	3.7527	https://www.genecards.org/cgi-bin/carddisp.pl?gene=GLDC
GSS	Glutathione Synthetase	Protein Coding	P48637	59	GC20M034928	3.7527	https://www.genecards.org/cgi-bin/carddisp.pl?gene=GSS
HEXA	Hexosaminidase Subunit Alpha	Protein Coding	P06865	59	GC15M072340	3.7527	https://www.genecards.org/cgi-bin/carddisp.pl?gene=HEXA
AGXT	Alanine--Glyoxylate Aminotransferase	Protein Coding	P21549	58	GC02P240868	3.7527	https://www.genecards.org/cgi-bin/carddisp.pl?gene=AGXT
GRHPR	Glyoxylate And Hydroxypyruvate Reductase	Protein Coding	Q9UBQ7	58	GC09P060117	3.7527	https://www.genecards.org/cgi-bin/carddisp.pl?gene=GRHPR
XPA	XPA, DNA Damage Recognition And Repair Factor	Protein Coding	P23025	58	GC09M097654	3.7527	https://www.genecards.org/cgi-bin/carddisp.pl?gene=XPA
LAMA3	Laminin Subunit Alpha 3	Protein Coding	Q16787	57	GC18P023689	3.7527	https://www.genecards.org/cgi-bin/carddisp.pl?gene=LAMA3
ASPA	Aspartoacylase	Protein Coding	P45381	56	GC17P003472	3.7527	https://www.genecards.org/cgi-bin/carddisp.pl?gene=ASPA
MED12	Mediator Complex Subunit 12	Protein Coding	Q93074	56	GC0XP071118	3.7527	https://www.genecards.org/cgi-bin/carddisp.pl?gene=MED12
ACSF3	Acyl-CoA Synthetase Family Member 3	Protein Coding	Q4G176	55	GC16P089088	3.7527	https://www.genecards.org/cgi-bin/carddisp.pl?gene=ACSF3
AMT	Aminomethyltransferase	Protein Coding	P48728	55	GC03M054271	3.7527	https://www.genecards.org/cgi-bin/carddisp.pl?gene=AMT
LZTR1	Leucine Zipper Like Post Translational Regulator 1	Protein Coding	Q8N653	55	GC22P080906	3.7527	https://www.genecards.org/cgi-bin/carddisp.pl?gene=LZTR1
DHDDS	Dehydrodolichyl Diphosphate Synthase Subunit	Protein Coding	Q86SQ9	53	GC01P026432	3.7527	https://www.genecards.org/cgi-bin/carddisp.pl?gene=DHDDS
PEX10	Peroxisomal Biogenesis Factor 10	Protein Coding	O60683	53	GC01M002403	3.7527	https://www.genecards.org/cgi-bin/carddisp.pl?gene=PEX10
ARL6	ADP Ribosylation Factor Like GTPase 6	Protein Coding	Q9H0F7	52	GC03P097764	3.7527	https://www.genecards.org/cgi-bin/carddisp.pl?gene=ARL6
BBS10	Bardet-Biedl Syndrome 10	Protein Coding	Q8TAM1	52	GC12M076344	3.7527	https://www.genecards.org/cgi-bin/carddisp.pl?gene=BBS10
CLN5	CLN5 Intracellular Trafficking Protein	Protein Coding	O75503	52	GC13P076990	3.7527	https://www.genecards.org/cgi-bin/carddisp.pl?gene=CLN5
CLN8	CLN8 Transmembrane ER And ERGIC Protein	Protein Coding	Q9UBY8	52	GC08P001755	3.7527	https://www.genecards.org/cgi-bin/carddisp.pl?gene=CLN8
PEX26	Peroxisomal Biogenesis Factor 26	Protein Coding	Q7Z412	52	GC22P080796	3.7527	https://www.genecards.org/cgi-bin/carddisp.pl?gene=PEX26
PEX12	Peroxisomal Biogenesis Factor 12	Protein Coding	O00623	51	GC17M035574	3.7527	https://www.genecards.org/cgi-bin/carddisp.pl?gene=PEX12
TMEM216	Transmembrane Protein 216	Protein Coding	Q9P0N5	47	GC11P098617	3.7527	https://www.genecards.org/cgi-bin/carddisp.pl?gene=TMEM216
CLRN1	Clarin 1	Protein Coding	P58418	45	GC03M150926	3.7527	https://www.genecards.org/cgi-bin/carddisp.pl?gene=CLRN1
ITIH5	Inter-Alpha-Trypsin Inhibitor Heavy Chain 5	Protein Coding	Q86UX2	51	GC10M007559	3.75081	https://www.genecards.org/cgi-bin/carddisp.pl?gene=ITIH5
RFX6	Regulatory Factor X6	Protein Coding	Q8HWS3	49	GC06P116877	3.75081	https://www.genecards.org/cgi-bin/carddisp.pl?gene=RFX6
OSGEPL1	O-Sialoglycoprotein Endopeptidase Like 1	Protein Coding	Q9H4B0	47	GC02M189746	3.75062	https://www.genecards.org/cgi-bin/carddisp.pl?gene=OSGEPL1
SLC25A26	Solute Carrier Family 25 Member 26	Protein Coding	Q70HW3	48	GC03P066120	3.74885	https://www.genecards.org/cgi-bin/carddisp.pl?gene=SLC25A26
SPTA1	Spectrin Alpha, Erythrocytic 1	Protein Coding	P02549	57	GC01M158610	3.74803	https://www.genecards.org/cgi-bin/carddisp.pl?gene=SPTA1
TBC1D1	TBC1 Domain Family Member 1	Protein Coding	Q86TI0	52	GC04P039203	3.74741	https://www.genecards.org/cgi-bin/carddisp.pl?gene=TBC1D1
SLC26A4	Solute Carrier Family 26 Member 4	Protein Coding	O43511	55	GC07P107660	3.7461	https://www.genecards.org/cgi-bin/carddisp.pl?gene=SLC26A4
AIPL1	Aryl Hydrocarbon Receptor Interacting Protein Like 1	Protein Coding	Q9NZN9	53	GC17M006393	3.7461	https://www.genecards.org/cgi-bin/carddisp.pl?gene=AIPL1
SCN8A	Sodium Voltage-Gated Channel Alpha Subunit 8	Protein Coding	Q9UQD0	62	GC12P051590	3.74607	https://www.genecards.org/cgi-bin/carddisp.pl?gene=SCN8A
ALPP	Alkaline Phosphatase, Placental	Protein Coding	P05187	56	GC02P232378	3.74494	https://www.genecards.org/cgi-bin/carddisp.pl?gene=ALPP
SCN7A	Sodium Voltage-Gated Channel Alpha Subunit 7	Protein Coding	Q01118	54	GC02M166403	3.74426	https://www.genecards.org/cgi-bin/carddisp.pl?gene=SCN7A
RPS6KA1	Ribosomal Protein S6 Kinase A1	Protein Coding	Q15418	63	GC01P061230	3.74303	https://www.genecards.org/cgi-bin/carddisp.pl?gene=RPS6KA1
PINK1	PTEN Induced Kinase 1	Protein Coding	Q9BXM7	59	GC01P060852	3.7418	https://www.genecards.org/cgi-bin/carddisp.pl?gene=PINK1
IGF1R	Insulin Like Growth Factor 1 Receptor	Protein Coding	P08069	68	GC15P098648	3.73566	https://www.genecards.org/cgi-bin/carddisp.pl?gene=IGF1R
EGFR	Epidermal Growth Factor Receptor	Protein Coding	P00533	68	GC07P055019	3.72927	https://www.genecards.org/cgi-bin/carddisp.pl?gene=EGFR
HSPG2	Heparan Sulfate Proteoglycan 2	Protein Coding	P98160	60	GC01M021822	3.72864	https://www.genecards.org/cgi-bin/carddisp.pl?gene=HSPG2
MAP2K2	Mitogen-Activated Protein Kinase Kinase 2	Protein Coding	P36507	67	GC19M004090	3.72772	https://www.genecards.org/cgi-bin/carddisp.pl?gene=MAP2K2
FANCA	FA Complementation Group A	Protein Coding	O15360	62	GC16M090235	3.72772	https://www.genecards.org/cgi-bin/carddisp.pl?gene=FANCA
LIFR	LIF Receptor Subunit Alpha	Protein Coding	P42702	59	GC05M038645	3.72772	https://www.genecards.org/cgi-bin/carddisp.pl?gene=LIFR
SMAD6	SMAD Family Member 6	Protein Coding	O43541	59	GC15P066702	3.72772	https://www.genecards.org/cgi-bin/carddisp.pl?gene=SMAD6
ESCO2	Establishment Of Sister Chromatid Cohesion N-Acetyltransferase 2	Protein Coding	Q56NI9	51	GC08P027771	3.72772	https://www.genecards.org/cgi-bin/carddisp.pl?gene=ESCO2
GPD2	Glycerol-3-Phosphate Dehydrogenase 2	Protein Coding	P43304	58	GC02P156408	3.72769	https://www.genecards.org/cgi-bin/carddisp.pl?gene=GPD2
ERCC8	ERCC Excision Repair 8, CSA Ubiquitin Ligase Complex Subunit	Protein Coding	Q13216	56	GC05M060917	3.72209	https://www.genecards.org/cgi-bin/carddisp.pl?gene=ERCC8
HLA-B	Major Histocompatibility Complex, Class I, B	Protein Coding	P01889	59	GC06M100255	3.72133	https://www.genecards.org/cgi-bin/carddisp.pl?gene=HLA-B
MTHFD1	Methylenetetrahydrofolate Dehydrogenase, Cyclohydrolase And Formyltetrahydrofolate Synthetase 1	Protein Coding	P11586	58	GC14P064388	3.71158	https://www.genecards.org/cgi-bin/carddisp.pl?gene=MTHFD1
STAR	Steroidogenic Acute Regulatory Protein	Protein Coding	P49675	58	GC08M038358	3.71158	https://www.genecards.org/cgi-bin/carddisp.pl?gene=STAR
RRAS	RAS Related	Protein Coding	P10301	54	GC19M049635	3.71014	https://www.genecards.org/cgi-bin/carddisp.pl?gene=RRAS
FMR1	Fragile X Messenger Ribonucleoprotein 1	Protein Coding	Q06787	56	GC0XP148000	3.71012	https://www.genecards.org/cgi-bin/carddisp.pl?gene=FMR1
NCF1	Neutrophil Cytosolic Factor 1	Protein Coding	P14598	59	GC07P090617	3.70925	https://www.genecards.org/cgi-bin/carddisp.pl?gene=NCF1
EDNRB	Endothelin Receptor Type B	Protein Coding	P24530	62	GC13M077895	3.70341	https://www.genecards.org/cgi-bin/carddisp.pl?gene=EDNRB
SFTPA2	Surfactant Protein A2	Protein Coding	Q8IWL1	50	GC10M084114	3.69759	https://www.genecards.org/cgi-bin/carddisp.pl?gene=SFTPA2
SNCA	Synuclein Alpha	Protein Coding	P37840	65	GC04M089724	3.68925	https://www.genecards.org/cgi-bin/carddisp.pl?gene=SNCA
MIF	Macrophage Migration Inhibitory Factor	Protein Coding	P14174	61	GC22P023894	3.68725	https://www.genecards.org/cgi-bin/carddisp.pl?gene=MIF
EPHX1	Epoxide Hydrolase 1	Protein Coding	P07099	57	GC01P225810	3.68365	https://www.genecards.org/cgi-bin/carddisp.pl?gene=EPHX1
SCGB3A2	Secretoglobin Family 3A Member 2	Protein Coding	Q96PL1	49	GC05P147870	3.68282	https://www.genecards.org/cgi-bin/carddisp.pl?gene=SCGB3A2
TPI1	Triosephosphate Isomerase 1	Protein Coding	P60174	59	GC12P006867	3.68038	https://www.genecards.org/cgi-bin/carddisp.pl?gene=TPI1
HSPA5	Heat Shock Protein Family A (Hsp70) Member 5	Protein Coding	P11021	61	GC09M125234	3.67793	https://www.genecards.org/cgi-bin/carddisp.pl?gene=HSPA5
HFE	Homeostatic Iron Regulator	Protein Coding	Q30201	58	GC06P026087	3.67701	https://www.genecards.org/cgi-bin/carddisp.pl?gene=HFE
APP	Amyloid Beta Precursor Protein	Protein Coding	P05067	63	GC21M025880	3.67615	https://www.genecards.org/cgi-bin/carddisp.pl?gene=APP
HDAC4	Histone Deacetylase 4	Protein Coding	P56524	65	GC02M239048	3.67374	https://www.genecards.org/cgi-bin/carddisp.pl?gene=HDAC4
PIEZO2	Piezo Type Mechanosensitive Ion Channel Component 2	Protein Coding	Q9H5I5	49	GC18M010704	3.67046	https://www.genecards.org/cgi-bin/carddisp.pl?gene=PIEZO2
RARRES2	Retinoic Acid Receptor Responder 2	Protein Coding	Q99969	51	GC07M150333	3.66817	https://www.genecards.org/cgi-bin/carddisp.pl?gene=RARRES2
CDKN1A	Cyclin Dependent Kinase Inhibitor 1A	Protein Coding	P38936	63	GC06P156447	3.66611	https://www.genecards.org/cgi-bin/carddisp.pl?gene=CDKN1A
CYP2C9	Cytochrome P450 Family 2 Subfamily C Member 9	Protein Coding	P11712	59	GC10P094938	3.66378	https://www.genecards.org/cgi-bin/carddisp.pl?gene=CYP2C9
KLF6	KLF Transcription Factor 6	Protein Coding	Q99612	56	GC10M003779	3.66347	https://www.genecards.org/cgi-bin/carddisp.pl?gene=KLF6
KCNA1	Potassium Voltage-Gated Channel Subfamily A Member 1	Protein Coding	Q09470	58	GC12P046714	3.65137	https://www.genecards.org/cgi-bin/carddisp.pl?gene=KCNA1
BSND	Barttin CLCNK Type Accessory Subunit Beta	Protein Coding	Q8WZ55	52	GC01P054998	3.65017	https://www.genecards.org/cgi-bin/carddisp.pl?gene=BSND
ATP6V1B1	ATPase H+ Transporting V1 Subunit B1	Protein Coding	P15313	55	GC02P070935	3.64341	https://www.genecards.org/cgi-bin/carddisp.pl?gene=ATP6V1B1
MMADHC	Metabolism Of Cobalamin Associated D	Protein Coding	Q9H3L0	55	GC02M149569	3.64341	https://www.genecards.org/cgi-bin/carddisp.pl?gene=MMADHC
MOCS2	Molybdenum Cofactor Synthesis 2	Protein Coding	O96033	55	GC05M053095	3.64341	https://www.genecards.org/cgi-bin/carddisp.pl?gene=MOCS2
ATP6V0A4	ATPase H+ Transporting V0 Subunit A4	Protein Coding	Q9HBG4	54	GC07M138778	3.64341	https://www.genecards.org/cgi-bin/carddisp.pl?gene=ATP6V0A4
LMBRD1	LMBR1 Domain Containing 1	Protein Coding	Q9NUN5	52	GC06M100802	3.64341	https://www.genecards.org/cgi-bin/carddisp.pl?gene=LMBRD1
CTC1	CST Telomere Replication Complex Component 1	Protein Coding	Q2NKJ3	48	GC17M088343	3.64341	https://www.genecards.org/cgi-bin/carddisp.pl?gene=CTC1
UCP1	Uncoupling Protein 1	Protein Coding	P25874	55	GC04M140559	3.64075	https://www.genecards.org/cgi-bin/carddisp.pl?gene=UCP1
CCR7	C-C Motif Chemokine Receptor 7	Protein Coding	P32248	57	GC17M089298	3.63901	https://www.genecards.org/cgi-bin/carddisp.pl?gene=CCR7
POMK	Protein O-Mannose Kinase	Protein Coding	Q9H5K3	48	GC08P043093	3.63844	https://www.genecards.org/cgi-bin/carddisp.pl?gene=POMK
CYP11A1	Cytochrome P450 Family 11 Subfamily A Member 1	Protein Coding	P05108	61	GC15M074337	3.63499	https://www.genecards.org/cgi-bin/carddisp.pl?gene=CYP11A1
NONO	Non-POU Domain Containing Octamer Binding	Protein Coding	Q15233	58	GC0XP071267	3.63499	https://www.genecards.org/cgi-bin/carddisp.pl?gene=NONO
ITGAX	Integrin Subunit Alpha X	Protein Coding	P20702	59	GC16P105024	3.63263	https://www.genecards.org/cgi-bin/carddisp.pl?gene=ITGAX
STXBP1	Syntaxin Binding Protein 1	Protein Coding	P61764	61	GC09P146576	3.62594	https://www.genecards.org/cgi-bin/carddisp.pl?gene=STXBP1
SLC25A12	Solute Carrier Family 25 Member 12	Protein Coding	O75746	59	GC02M171783	3.62594	https://www.genecards.org/cgi-bin/carddisp.pl?gene=SLC25A12
GFER	Growth Factor, Augmenter Of Liver Regeneration	Protein Coding	P55789	58	GC16P001984	3.62594	https://www.genecards.org/cgi-bin/carddisp.pl?gene=GFER
PDK3	Pyruvate Dehydrogenase Kinase 3	Protein Coding	Q15120	58	GC0XP024465	3.62594	https://www.genecards.org/cgi-bin/carddisp.pl?gene=PDK3
PYCR2	Pyrroline-5-Carboxylate Reductase 2	Protein Coding	Q96C36	58	GC01M225919	3.62594	https://www.genecards.org/cgi-bin/carddisp.pl?gene=PYCR2
KIF5A	Kinesin Family Member 5A	Protein Coding	Q12840	57	GC12P065445	3.62594	https://www.genecards.org/cgi-bin/carddisp.pl?gene=KIF5A
NFS1	NFS1 Cysteine Desulfurase	Protein Coding	Q9Y697	57	GC20M035668	3.62594	https://www.genecards.org/cgi-bin/carddisp.pl?gene=NFS1
NR2F1	Nuclear Receptor Subfamily 2 Group F Member 1	Protein Coding	P10589	57	GC05P093583	3.62594	https://www.genecards.org/cgi-bin/carddisp.pl?gene=NR2F1
ALDH1B1	Aldehyde Dehydrogenase 1 Family Member B1	Protein Coding	P30837	56	GC09P038392	3.62594	https://www.genecards.org/cgi-bin/carddisp.pl?gene=ALDH1B1
HARS2	Histidyl-TRNA Synthetase 2, Mitochondrial	Protein Coding	P49590	56	GC05P155886	3.62594	https://www.genecards.org/cgi-bin/carddisp.pl?gene=HARS2
TDP2	Tyrosyl-DNA Phosphodiesterase 2	Protein Coding	O95551	56	GC06M024651	3.62594	https://www.genecards.org/cgi-bin/carddisp.pl?gene=TDP2
AUH	AU RNA Binding Methylglutaconyl-CoA Hydratase	Protein Coding	Q13825	55	GC09M091213	3.62594	https://www.genecards.org/cgi-bin/carddisp.pl?gene=AUH
LIAS	Lipoic Acid Synthetase	Protein Coding	O43766	55	GC04P039558	3.62594	https://www.genecards.org/cgi-bin/carddisp.pl?gene=LIAS
PMPCA	Peptidase, Mitochondrial Processing Subunit Alpha	Protein Coding	Q10713	55	GC09P136410	3.62594	https://www.genecards.org/cgi-bin/carddisp.pl?gene=PMPCA
PTRH2	Peptidyl-TRNA Hydrolase 2	Protein Coding	Q9Y3E5	55	GC17M059674	3.62594	https://www.genecards.org/cgi-bin/carddisp.pl?gene=PTRH2
TXN2	Thioredoxin 2	Protein Coding	Q99757	55	GC22M036467	3.62594	https://www.genecards.org/cgi-bin/carddisp.pl?gene=TXN2
MARS2	Methionyl-TRNA Synthetase 2, Mitochondrial	Protein Coding	Q96GW9	54	GC02P197705	3.62594	https://www.genecards.org/cgi-bin/carddisp.pl?gene=MARS2
MPC1	Mitochondrial Pyruvate Carrier 1	Protein Coding	Q9Y5U8	54	GC06M166364	3.62594	https://www.genecards.org/cgi-bin/carddisp.pl?gene=MPC1
NAXE	NAD(P)HX Epimerase	Protein Coding	Q8NCW5	54	GC01P156591	3.62594	https://www.genecards.org/cgi-bin/carddisp.pl?gene=NAXE
NFU1	NFU1 Iron-Sulfur Cluster Scaffold	Protein Coding	Q9UMS0	54	GC02M069395	3.62594	https://www.genecards.org/cgi-bin/carddisp.pl?gene=NFU1
SLC25A22	Solute Carrier Family 25 Member 22	Protein Coding	Q9H936	54	GC11M013234	3.62594	https://www.genecards.org/cgi-bin/carddisp.pl?gene=SLC25A22
SLC25A24	Solute Carrier Family 25 Member 24	Protein Coding	Q6NUK1	54	GC01M108134	3.62594	https://www.genecards.org/cgi-bin/carddisp.pl?gene=SLC25A24
XPNPEP3	X-Prolyl Aminopeptidase 3	Protein Coding	Q9NQH7	54	GC22P040857	3.62594	https://www.genecards.org/cgi-bin/carddisp.pl?gene=XPNPEP3
ATP5PF	ATP Synthase Peripheral Stalk Subunit F6	Protein Coding	P18859	53	GC21M026203	3.62594	https://www.genecards.org/cgi-bin/carddisp.pl?gene=ATP5PF
GATB	Glutamyl-TRNA Amidotransferase Subunit B	Protein Coding	O75879	53	GC04M151670	3.62594	https://www.genecards.org/cgi-bin/carddisp.pl?gene=GATB
SLC25A21	Solute Carrier Family 25 Member 21	Protein Coding	Q9BQT8	53	GC14M036677	3.62594	https://www.genecards.org/cgi-bin/carddisp.pl?gene=SLC25A21
AFG2A	AFG2 AAA ATPase Homolog A	Protein Coding	Q8NB90	52	GC04P122923	3.62594	https://www.genecards.org/cgi-bin/carddisp.pl?gene=AFG2A
ATAD3A	ATPase Family AAA Domain Containing 3A	Protein Coding	Q9NVI7	52	GC01P059876	3.62594	https://www.genecards.org/cgi-bin/carddisp.pl?gene=ATAD3A
ATP5F1C	ATP Synthase F1 Subunit Gamma	Protein Coding	P36542	52	GC10P007789	3.62594	https://www.genecards.org/cgi-bin/carddisp.pl?gene=ATP5F1C
CARS2	Cysteinyl-TRNA Synthetase 2, Mitochondrial	Protein Coding	Q9HA77	52	GC13M110641	3.62594	https://www.genecards.org/cgi-bin/carddisp.pl?gene=CARS2
GLYCTK	Glycerate Kinase	Protein Coding	Q8IVS8	52	GC03P061630	3.62594	https://www.genecards.org/cgi-bin/carddisp.pl?gene=GLYCTK
INF2	Inverted Formin 2	Protein Coding	Q27J81	52	GC14P118131	3.62594	https://www.genecards.org/cgi-bin/carddisp.pl?gene=INF2
PARS2	Prolyl-TRNA Synthetase 2, Mitochondrial	Protein Coding	Q7L3T8	52	GC01M054756	3.62594	https://www.genecards.org/cgi-bin/carddisp.pl?gene=PARS2
REEP1	Receptor Accessory Protein 1	Protein Coding	Q9H902	52	GC02M086213	3.62594	https://www.genecards.org/cgi-bin/carddisp.pl?gene=REEP1
THG1L	TRNA-Histidine Guanylyltransferase 1 Like	Protein Coding	Q9NWX6	52	GC05P157731	3.62594	https://www.genecards.org/cgi-bin/carddisp.pl?gene=THG1L
COX6C	Cytochrome C Oxidase Subunit 6C	Protein Coding	P09669	51	GC08M099899	3.62594	https://www.genecards.org/cgi-bin/carddisp.pl?gene=COX6C
ISCA2	Iron-Sulfur Cluster Assembly 2	Protein Coding	Q86U28	51	GC14P074493	3.62594	https://www.genecards.org/cgi-bin/carddisp.pl?gene=ISCA2
MRPS23	Mitochondrial Ribosomal Protein S23	Protein Coding	Q9Y3D9	51	GC17M057834	3.62594	https://www.genecards.org/cgi-bin/carddisp.pl?gene=MRPS23
NDUFB2	NADH:Ubiquinone Oxidoreductase Subunit B2	Protein Coding	O95178	51	GC07P140690	3.62594	https://www.genecards.org/cgi-bin/carddisp.pl?gene=NDUFB2
SPART	Spartin	Protein Coding	Q8N0X7	51	GC13M041535	3.62594	https://www.genecards.org/cgi-bin/carddisp.pl?gene=SPART
ATP5ME	ATP Synthase Membrane Subunit E	Protein Coding	P56385	50	GC04M005629	3.62594	https://www.genecards.org/cgi-bin/carddisp.pl?gene=ATP5ME
ATP5PD	ATP Synthase Peripheral Stalk Subunit D	Protein Coding	O75947	50	GC17M090330	3.62594	https://www.genecards.org/cgi-bin/carddisp.pl?gene=ATP5PD
BOLA3	BolA Family Member 3	Protein Coding	Q53S33	50	GC02M074136	3.62594	https://www.genecards.org/cgi-bin/carddisp.pl?gene=BOLA3
ISCA1	Iron-Sulfur Cluster Assembly 1	Protein Coding	Q9BUE6	50	GC09M086264	3.62594	https://www.genecards.org/cgi-bin/carddisp.pl?gene=ISCA1
NDUFB4	NADH:Ubiquinone Oxidoreductase Subunit B4	Protein Coding	O95168	50	GC03P120596	3.62594	https://www.genecards.org/cgi-bin/carddisp.pl?gene=NDUFB4
NSUN3	NOP2/Sun RNA Methyltransferase 3	Protein Coding	Q9H649	50	GC03P094062	3.62594	https://www.genecards.org/cgi-bin/carddisp.pl?gene=NSUN3
TMX2	Thioredoxin Related Transmembrane Protein 2	Protein Coding	Q9Y320	50	GC11P059029	3.62594	https://www.genecards.org/cgi-bin/carddisp.pl?gene=TMX2
MRPL39	Mitochondrial Ribosomal Protein L39	Protein Coding	Q9NYK5	49	GC21M025585	3.62594	https://www.genecards.org/cgi-bin/carddisp.pl?gene=MRPL39
MRPL40	Mitochondrial Ribosomal Protein L40	Protein Coding	Q9NQ50	49	GC22P080824	3.62594	https://www.genecards.org/cgi-bin/carddisp.pl?gene=MRPL40
ATAD3B	ATPase Family AAA Domain Containing 3B	Protein Coding	Q5T9A4	48	GC01P059874	3.62594	https://www.genecards.org/cgi-bin/carddisp.pl?gene=ATAD3B
ATP5MF	ATP Synthase Membrane Subunit F	Protein Coding	P56134	48	GC07M106027	3.62594	https://www.genecards.org/cgi-bin/carddisp.pl?gene=ATP5MF
ATP5MG	ATP Synthase Membrane Subunit G	Protein Coding	O75964	48	GC11P123470	3.62594	https://www.genecards.org/cgi-bin/carddisp.pl?gene=ATP5MG
ATPAF1	ATP Synthase Mitochondrial F1 Complex Assembly Factor 1	Protein Coding	Q5TC12	48	GC01M046632	3.62594	https://www.genecards.org/cgi-bin/carddisp.pl?gene=ATPAF1
COX7A2	Cytochrome C Oxidase Subunit 7A2	Protein Coding	P14406	48	GC06M075237	3.62594	https://www.genecards.org/cgi-bin/carddisp.pl?gene=COX7A2
COX7C	Cytochrome C Oxidase Subunit 7C	Protein Coding	P15954	48	GC05P086617	3.62594	https://www.genecards.org/cgi-bin/carddisp.pl?gene=COX7C
MRPS14	Mitochondrial Ribosomal Protein S14	Protein Coding	O60783	48	GC01M175010	3.62594	https://www.genecards.org/cgi-bin/carddisp.pl?gene=MRPS14
NDUFB1	NADH:Ubiquinone Oxidoreductase Subunit B1	Protein Coding	O75438	48	GC14M092116	3.62594	https://www.genecards.org/cgi-bin/carddisp.pl?gene=NDUFB1
NDUFB5	NADH:Ubiquinone Oxidoreductase Subunit B5	Protein Coding	O43674	48	GC03P179604	3.62594	https://www.genecards.org/cgi-bin/carddisp.pl?gene=NDUFB5
UQCC1	Ubiquinol-Cytochrome C Reductase Complex Assembly Factor 1	Protein Coding	Q9NVA1	48	GC20M035302	3.62594	https://www.genecards.org/cgi-bin/carddisp.pl?gene=UQCC1
BOLA1	BolA Family Member 1	Protein Coding	Q9Y3E2	47	GC01P170166	3.62594	https://www.genecards.org/cgi-bin/carddisp.pl?gene=BOLA1
COX7A1	Cytochrome C Oxidase Subunit 7A1	Protein Coding	P24310	47	GC19M101848	3.62594	https://www.genecards.org/cgi-bin/carddisp.pl?gene=COX7A1
GATC	Glutamyl-TRNA Amidotransferase Subunit C	Protein Coding	O43716	47	GC12P120446	3.62594	https://www.genecards.org/cgi-bin/carddisp.pl?gene=GATC
UQCR11	Ubiquinol-Cytochrome C Reductase, Complex III Subunit XI	Protein Coding	O14957	47	GC19M001597	3.62594	https://www.genecards.org/cgi-bin/carddisp.pl?gene=UQCR11
DMAC2	Distal Membrane Arm Assembly Component 2	Protein Coding	Q9NW81	45	GC19M101005	3.62594	https://www.genecards.org/cgi-bin/carddisp.pl?gene=DMAC2
PIGY	Phosphatidylinositol Glycan Anchor Biosynthesis Class Y	Protein Coding	Q3MUY2	45	GC04M088520	3.62594	https://www.genecards.org/cgi-bin/carddisp.pl?gene=PIGY
DMAC2L	Distal Membrane Arm Assembly Component 2 Like	Protein Coding	Q99766	44	GC14P052284	3.62594	https://www.genecards.org/cgi-bin/carddisp.pl?gene=DMAC2L
TMEM65	Transmembrane Protein 65	Protein Coding	Q6PI78	43	GC08M124356	3.62594	https://www.genecards.org/cgi-bin/carddisp.pl?gene=TMEM65
COX6B2	Cytochrome C Oxidase Subunit 6B2	Protein Coding	Q6YFQ2	42	GC19M101577	3.62594	https://www.genecards.org/cgi-bin/carddisp.pl?gene=COX6B2
COX7B2	Cytochrome C Oxidase Subunit 7B2	Protein Coding	Q8TF08	42	GC04M046734	3.62594	https://www.genecards.org/cgi-bin/carddisp.pl?gene=COX7B2
MRPL57	Mitochondrial Ribosomal Protein L57	Protein Coding	Q9BQC6	42	GC13P021176	3.62594	https://www.genecards.org/cgi-bin/carddisp.pl?gene=MRPL57
BOLA2	BolA Family Member 2	Protein Coding	Q9H3K6	41	GC16M045645	3.62594	https://www.genecards.org/cgi-bin/carddisp.pl?gene=BOLA2
COX8C	Cytochrome C Oxidase Subunit 8C	Protein Coding	Q7Z4L0	41	GC14P093943	3.62594	https://www.genecards.org/cgi-bin/carddisp.pl?gene=COX8C
PYURF	PIGY Upstream Open Reading Frame	Protein Coding	Q96I23	37	GC04M088521	3.62594	https://www.genecards.org/cgi-bin/carddisp.pl?gene=PYURF
ATP5MGL	ATP Synthase Membrane Subunit G Like	Protein Coding	Q7Z4Y8	34	GC22M081607	3.62594	https://www.genecards.org/cgi-bin/carddisp.pl?gene=ATP5MGL
NDUFC2-KCTD14	NDUFC2-KCTD14 Readthrough	Protein Coding	E9PQ53	29	GC11M078015	3.62594	https://www.genecards.org/cgi-bin/carddisp.pl?gene=NDUFC2-KCTD14
MAP2K4	Mitogen-Activated Protein Kinase Kinase 4	Protein Coding	P45985	62	GC17P012020	3.62425	https://www.genecards.org/cgi-bin/carddisp.pl?gene=MAP2K4
SPP1	Secreted Phosphoprotein 1	Protein Coding	P10451	56	GC04P087975	3.6229	https://www.genecards.org/cgi-bin/carddisp.pl?gene=SPP1
ADIPOR2	Adiponectin Receptor 2	Protein Coding	Q86V24	53	GC12P001670	3.62285	https://www.genecards.org/cgi-bin/carddisp.pl?gene=ADIPOR2
SLN	Sarcolipin	Protein Coding	O00631	44	GC11M133582	3.62278	https://www.genecards.org/cgi-bin/carddisp.pl?gene=SLN
MYF5	Myogenic Factor 5	Protein Coding	P13349	53	GC12P080716	3.62238	https://www.genecards.org/cgi-bin/carddisp.pl?gene=MYF5
TRPS1	Transcriptional Repressor GATA Binding 1	Protein Coding	Q9UHF7	56	GC08M115408	3.61633	https://www.genecards.org/cgi-bin/carddisp.pl?gene=TRPS1
HDAC9	Histone Deacetylase 9	Protein Coding	Q9UKV0	63	GC07P018086	3.61501	https://www.genecards.org/cgi-bin/carddisp.pl?gene=HDAC9
CCL17	C-C Motif Chemokine Ligand 17	Protein Coding	Q92583	52	GC16P105611	3.61268	https://www.genecards.org/cgi-bin/carddisp.pl?gene=CCL17
TKFC	Triokinase And FMN Cyclase	Protein Coding	Q3LXA3	54	GC11P098612	3.61183	https://www.genecards.org/cgi-bin/carddisp.pl?gene=TKFC
ADORA2A	Adenosine A2a Receptor	Protein Coding	P29274	59	GC22P024417	3.60899	https://www.genecards.org/cgi-bin/carddisp.pl?gene=ADORA2A
PLG	Plasminogen	Protein Coding	P00747	61	GC06P160702	3.60837	https://www.genecards.org/cgi-bin/carddisp.pl?gene=PLG
GDF2	Growth Differentiation Factor 2	Protein Coding	Q9UK05	56	GC10P047322	3.60651	https://www.genecards.org/cgi-bin/carddisp.pl?gene=GDF2
EIF2B2	Eukaryotic Translation Initiation Factor 2B Subunit Beta	Protein Coding	P49770	56	GC14P075002	3.60551	https://www.genecards.org/cgi-bin/carddisp.pl?gene=EIF2B2
FABP3	Fatty Acid Binding Protein 3	Protein Coding	P05413	57	GC01M032464	3.60155	https://www.genecards.org/cgi-bin/carddisp.pl?gene=FABP3
AQP2	Aquaporin 2	Protein Coding	P41181	61	GC12P049950	3.59889	https://www.genecards.org/cgi-bin/carddisp.pl?gene=AQP2
DKK1	Dickkopf WNT Signaling Pathway Inhibitor 1	Protein Coding	O94907	56	GC10P052314	3.59715	https://www.genecards.org/cgi-bin/carddisp.pl?gene=DKK1
PRKDC	Protein Kinase, DNA-Activated, Catalytic Subunit	Protein Coding	P78527	63	GC08M047773	3.58867	https://www.genecards.org/cgi-bin/carddisp.pl?gene=PRKDC
HELLS	Helicase, Lymphoid Specific	Protein Coding	Q9NRZ9	58	GC10P116226	3.58867	https://www.genecards.org/cgi-bin/carddisp.pl?gene=HELLS
CIITA	Class II Major Histocompatibility Complex Transactivator	Protein Coding	P33076	56	GC16P104250	3.58867	https://www.genecards.org/cgi-bin/carddisp.pl?gene=CIITA
ATP8B1	ATPase Phospholipid Transporting 8B1	Protein Coding	O43520	53	GC18M057646	3.58867	https://www.genecards.org/cgi-bin/carddisp.pl?gene=ATP8B1
CELSR1	Cadherin EGF LAG Seven-Pass G-Type Receptor 1	Protein Coding	Q9NYQ6	53	GC22M046360	3.58685	https://www.genecards.org/cgi-bin/carddisp.pl?gene=CELSR1
RAG2	Recombination Activating 2	Protein Coding	P55895	52	GC11M036575	3.58609	https://www.genecards.org/cgi-bin/carddisp.pl?gene=RAG2
MCTP2	Multiple C2 And Transmembrane Domain Containing 2	Protein Coding	Q6DN12	51	GC15P181411	3.58602	https://www.genecards.org/cgi-bin/carddisp.pl?gene=MCTP2
PIK3C3	Phosphatidylinositol 3-Kinase Catalytic Subunit Type 3	Protein Coding	Q8NEB9	61	GC18P041955	3.58543	https://www.genecards.org/cgi-bin/carddisp.pl?gene=PIK3C3
GHR	Growth Hormone Receptor	Protein Coding	P10912	58	GC05P042429	3.58348	https://www.genecards.org/cgi-bin/carddisp.pl?gene=GHR
FOS	Fos Proto-Oncogene, AP-1 Transcription Factor Subunit	Protein Coding	P01100	63	GC14P075278	3.58108	https://www.genecards.org/cgi-bin/carddisp.pl?gene=FOS
S100A9	S100 Calcium Binding Protein A9	Protein Coding	P06702	56	GC01P153357	3.57449	https://www.genecards.org/cgi-bin/carddisp.pl?gene=S100A9
CXCR2	C-X-C Motif Chemokine Receptor 2	Protein Coding	P25025	62	GC02P218125	3.56806	https://www.genecards.org/cgi-bin/carddisp.pl?gene=CXCR2
NFKBIA	NFKB Inhibitor Alpha	Protein Coding	P25963	63	GC14M035401	3.5664	https://www.genecards.org/cgi-bin/carddisp.pl?gene=NFKBIA
MLN	Motilin	Protein Coding	P12872	46	GC06M033794	3.56626	https://www.genecards.org/cgi-bin/carddisp.pl?gene=MLN
SLC7A7	Solute Carrier Family 7 Member 7	Protein Coding	Q9UM01	56	GC14M022773	3.55669	https://www.genecards.org/cgi-bin/carddisp.pl?gene=SLC7A7
IL12B	Interleukin 12B	Protein Coding	P29460	57	GC05M159314	3.55149	https://www.genecards.org/cgi-bin/carddisp.pl?gene=IL12B
FANCD2	FA Complementation Group D2	Protein Coding	Q9BXW9	59	GC03P010026	3.54826	https://www.genecards.org/cgi-bin/carddisp.pl?gene=FANCD2
STXBP2	Syntaxin Binding Protein 2	Protein Coding	Q15833	56	GC19P132125	3.54826	https://www.genecards.org/cgi-bin/carddisp.pl?gene=STXBP2
CXCR3	C-X-C Motif Chemokine Receptor 3	Protein Coding	P49682	57	GC0XM071615	3.54811	https://www.genecards.org/cgi-bin/carddisp.pl?gene=CXCR3
GPX3	Glutathione Peroxidase 3	Protein Coding	P22352	53	GC05P155691	3.54697	https://www.genecards.org/cgi-bin/carddisp.pl?gene=GPX3
CXCL1	C-X-C Motif Chemokine Ligand 1	Protein Coding	P09341	56	GC04P073869	3.54501	https://www.genecards.org/cgi-bin/carddisp.pl?gene=CXCL1
DAG1	Dystroglycan 1	Protein Coding	Q14118	59	GC03P061517	3.5437	https://www.genecards.org/cgi-bin/carddisp.pl?gene=DAG1
CRLF1	Cytokine Receptor Like Factor 1	Protein Coding	O75462	56	GC19M018572	3.53842	https://www.genecards.org/cgi-bin/carddisp.pl?gene=CRLF1
CLCF1	Cardiotrophin Like Cytokine Factor 1	Protein Coding	Q9UBD9	54	GC11M067364	3.53842	https://www.genecards.org/cgi-bin/carddisp.pl?gene=CLCF1
SOCS3	Suppressor Of Cytokine Signaling 3	Protein Coding	O14543	56	GC17M078356	3.53545	https://www.genecards.org/cgi-bin/carddisp.pl?gene=SOCS3
JAK3	Janus Kinase 3	Protein Coding	P52333	65	GC19M017824	3.53518	https://www.genecards.org/cgi-bin/carddisp.pl?gene=JAK3
EIF2B4	Eukaryotic Translation Initiation Factor 2B Subunit Delta	Protein Coding	Q9UI10	56	GC02M027364	3.53518	https://www.genecards.org/cgi-bin/carddisp.pl?gene=EIF2B4
LHX3	LIM Homeobox 3	Protein Coding	Q9UBR4	54	GC09M136196	3.53518	https://www.genecards.org/cgi-bin/carddisp.pl?gene=LHX3
PROP1	PROP Paired-Like Homeobox 1	Protein Coding	O75360	51	GC05M177992	3.53518	https://www.genecards.org/cgi-bin/carddisp.pl?gene=PROP1
EPM2A	EPM2A Glucan Phosphatase, Laforin	Protein Coding	B3EWF7	54	GC06M145382	3.53185	https://www.genecards.org/cgi-bin/carddisp.pl?gene=EPM2A
TSC2	TSC Complex Subunit 2	Protein Coding	P49815	64	GC16P104050	3.52545	https://www.genecards.org/cgi-bin/carddisp.pl?gene=TSC2
GSTT1	Glutathione S-Transferase Theta 1	Protein Coding	P30711	43	GC22Mi00270	3.52272	https://www.genecards.org/cgi-bin/carddisp.pl?gene=GSTT1
CD2	CD2 Molecule	Protein Coding	P06729	56	GC01P116754	3.519	https://www.genecards.org/cgi-bin/carddisp.pl?gene=CD2
MUC5AC	Mucin 5AC, Oligomeric Mucus/Gel-Forming	Protein Coding	P98088	51	GC11P014072	3.51878	https://www.genecards.org/cgi-bin/carddisp.pl?gene=MUC5AC
C9orf72	C9orf72-SMCR8 Complex Subunit	Protein Coding	Q96LT7	54	GC09M029889	3.51673	https://www.genecards.org/cgi-bin/carddisp.pl?gene=C9orf72
DNMT3B	DNA Methyltransferase 3 Beta	Protein Coding	Q9UBC3	64	GC20P032762	3.51208	https://www.genecards.org/cgi-bin/carddisp.pl?gene=DNMT3B
MVK	Mevalonate Kinase	Protein Coding	Q03426	60	GC12P109573	3.51208	https://www.genecards.org/cgi-bin/carddisp.pl?gene=MVK
ABCB4	ATP Binding Cassette Subfamily B Member 4	Protein Coding	P21439	59	GC07M087365	3.51208	https://www.genecards.org/cgi-bin/carddisp.pl?gene=ABCB4
CYP27A1	Cytochrome P450 Family 27 Subfamily A Member 1	Protein Coding	Q02318	59	GC02P218781	3.51208	https://www.genecards.org/cgi-bin/carddisp.pl?gene=CYP27A1
ACOX1	Acyl-CoA Oxidase 1	Protein Coding	Q15067	58	GC17M075941	3.51208	https://www.genecards.org/cgi-bin/carddisp.pl?gene=ACOX1
ATRX	ATRX Chromatin Remodeler	Protein Coding	P46100	58	GC0XM077504	3.51208	https://www.genecards.org/cgi-bin/carddisp.pl?gene=ATRX
HSD3B2	Hydroxy-Delta-5-Steroid Dehydrogenase, 3 Beta- And Steroid Delta-Isomerase 2	Protein Coding	P26439	57	GC01P119414	3.51208	https://www.genecards.org/cgi-bin/carddisp.pl?gene=HSD3B2
MKS1	MKS Transition Zone Complex Subunit 1	Protein Coding	Q9NXB0	52	GC17M058205	3.51208	https://www.genecards.org/cgi-bin/carddisp.pl?gene=MKS1
BBS5	Bardet-Biedl Syndrome 5	Protein Coding	Q8N3I7	50	GC02P169492	3.51208	https://www.genecards.org/cgi-bin/carddisp.pl?gene=BBS5
BBS7	Bardet-Biedl Syndrome 7	Protein Coding	Q8IWZ6	50	GC04M121824	3.51208	https://www.genecards.org/cgi-bin/carddisp.pl?gene=BBS7
TMEM231	Transmembrane Protein 231	Protein Coding	Q9H6L2	49	GC16M075536	3.51208	https://www.genecards.org/cgi-bin/carddisp.pl?gene=TMEM231
TECPR2	Tectonin Beta-Propeller Repeat Containing 2	Protein Coding	O15040	47	GC14P102362	3.51208	https://www.genecards.org/cgi-bin/carddisp.pl?gene=TECPR2
DTNBP1	Dystrobrevin Binding Protein 1	Protein Coding	Q96EV8	54	GC06M015609	3.50513	https://www.genecards.org/cgi-bin/carddisp.pl?gene=DTNBP1
GLE1	GLE1 RNA Export Mediator	Protein Coding	Q53GS7	53	GC09P128504	3.50513	https://www.genecards.org/cgi-bin/carddisp.pl?gene=GLE1
HTR3A	5-Hydroxytryptamine Receptor 3A	Protein Coding	P46098	58	GC11P113975	3.50047	https://www.genecards.org/cgi-bin/carddisp.pl?gene=HTR3A
AKT2	AKT Serine/Threonine Kinase 2	Protein Coding	P31751	66	GC19M040230	3.50032	https://www.genecards.org/cgi-bin/carddisp.pl?gene=AKT2
B4GALT7	Beta-1,4-Galactosyltransferase 7	Protein Coding	Q9UBV7	52	GC05P177600	3.49613	https://www.genecards.org/cgi-bin/carddisp.pl?gene=B4GALT7
ANKH	ANKH Inorganic Pyrophosphate Transport Regulator	Protein Coding	Q9HCJ1	51	GC05M014838	3.49298	https://www.genecards.org/cgi-bin/carddisp.pl?gene=ANKH
FLG	Filaggrin	Protein Coding	P20930	54	GC01M164987	3.49128	https://www.genecards.org/cgi-bin/carddisp.pl?gene=FLG
SAA1	Serum Amyloid A1	Protein Coding	P0DJI8	51	GC11P019454	3.49079	https://www.genecards.org/cgi-bin/carddisp.pl?gene=SAA1
ADRA2C	Adrenoceptor Alpha 2C	Protein Coding	P18825	56	GC04P003766	3.49079	https://www.genecards.org/cgi-bin/carddisp.pl?gene=ADRA2C
SOCS1	Suppressor Of Cytokine Signaling 1	Protein Coding	O15524	58	GC16M027316	3.49011	https://www.genecards.org/cgi-bin/carddisp.pl?gene=SOCS1
MTERF1	Mitochondrial Transcription Termination Factor 1	Protein Coding	Q99551	45	GC07M091692	3.49	https://www.genecards.org/cgi-bin/carddisp.pl?gene=MTERF1
PMP22	Peripheral Myelin Protein 22	Protein Coding	Q01453	55	GC17M015229	3.4882	https://www.genecards.org/cgi-bin/carddisp.pl?gene=PMP22
BRIP1	BRCA1 Interacting Helicase 1	Protein Coding	Q9BX63	62	GC17M061679	3.48675	https://www.genecards.org/cgi-bin/carddisp.pl?gene=BRIP1
POR	Cytochrome P450 Oxidoreductase	Protein Coding	P16435	61	GC07P075899	3.48675	https://www.genecards.org/cgi-bin/carddisp.pl?gene=POR
PPP1CB	Protein Phosphatase 1 Catalytic Subunit Beta	Protein Coding	P62140	59	GC02P029105	3.48675	https://www.genecards.org/cgi-bin/carddisp.pl?gene=PPP1CB
ATP6V1E1	ATPase H+ Transporting V1 Subunit E1	Protein Coding	P36543	58	GC22M017592	3.48675	https://www.genecards.org/cgi-bin/carddisp.pl?gene=ATP6V1E1
FANCL	FA Complementation Group L	Protein Coding	Q9NW38	58	GC02M058127	3.48675	https://www.genecards.org/cgi-bin/carddisp.pl?gene=FANCL
RIT1	Ras Like Without CAAX 1	Protein Coding	Q92963	58	GC01M155897	3.48675	https://www.genecards.org/cgi-bin/carddisp.pl?gene=RIT1
SMARCAL1	SWI/SNF Related, Matrix Associated, Actin Dependent Regulator Of Chromatin, Subfamily A Like 1	Protein Coding	Q9NZC9	58	GC02P216412	3.48675	https://www.genecards.org/cgi-bin/carddisp.pl?gene=SMARCAL1
GNPAT	Glyceronephosphate O-Acyltransferase	Protein Coding	O15228	57	GC01P231241	3.48675	https://www.genecards.org/cgi-bin/carddisp.pl?gene=GNPAT
PEX5	Peroxisomal Biogenesis Factor 5	Protein Coding	P50542	57	GC12P046803	3.48675	https://www.genecards.org/cgi-bin/carddisp.pl?gene=PEX5
SOS2	SOS Ras/Rho Guanine Nucleotide Exchange Factor 2	Protein Coding	Q07890	56	GC14M050117	3.48675	https://www.genecards.org/cgi-bin/carddisp.pl?gene=SOS2
CORO1A	Coronin 1A	Protein Coding	P31146	55	GC16P104933	3.48675	https://www.genecards.org/cgi-bin/carddisp.pl?gene=CORO1A
RPGR	Retinitis Pigmentosa GTPase Regulator	Protein Coding	Q92834	54	GC0XM038269	3.48675	https://www.genecards.org/cgi-bin/carddisp.pl?gene=RPGR
SPRED1	Sprouty Related EVH1 Domain Containing 1	Protein Coding	Q7Z699	54	GC15P038252	3.48675	https://www.genecards.org/cgi-bin/carddisp.pl?gene=SPRED1
CCN6	Cellular Communication Network Factor 6	Protein Coding	O95389	52	GC06P157639	3.48675	https://www.genecards.org/cgi-bin/carddisp.pl?gene=CCN6
CUL7	Cullin 7	Protein Coding	Q14999	52	GC06M043037	3.48675	https://www.genecards.org/cgi-bin/carddisp.pl?gene=CUL7
HAND1	Heart And Neural Crest Derivatives Expressed 1	Protein Coding	O96004	52	GC05M154475	3.48675	https://www.genecards.org/cgi-bin/carddisp.pl?gene=HAND1
IFT140	Intraflagellar Transport 140	Protein Coding	Q96RY7	52	GC16M026875	3.48675	https://www.genecards.org/cgi-bin/carddisp.pl?gene=IFT140
LDLRAP1	Low Density Lipoprotein Receptor Adaptor Protein 1	Protein Coding	Q5SW96	52	GC01P025543	3.48675	https://www.genecards.org/cgi-bin/carddisp.pl?gene=LDLRAP1
TCTN3	Tectonic Family Member 3	Protein Coding	Q6NUS6	52	GC10M095663	3.48675	https://www.genecards.org/cgi-bin/carddisp.pl?gene=TCTN3
EVC2	EvC Ciliary Complex Subunit 2	Protein Coding	Q86UK5	51	GC04M005844	3.48675	https://www.genecards.org/cgi-bin/carddisp.pl?gene=EVC2
TTC7A	Tetratricopeptide Repeat Domain 7A	Protein Coding	Q9ULT0	51	GC02P046923	3.48675	https://www.genecards.org/cgi-bin/carddisp.pl?gene=TTC7A
CLN6	CLN6 Transmembrane ER Protein	Protein Coding	Q9NWW5	50	GC15M068206	3.48675	https://www.genecards.org/cgi-bin/carddisp.pl?gene=CLN6
GNPTG	N-Acetylglucosamine-1-Phosphate Transferase Subunit Gamma	Protein Coding	Q9UJJ9	49	GC16P001351	3.48675	https://www.genecards.org/cgi-bin/carddisp.pl?gene=GNPTG
CCDC8	Coiled-Coil Domain Containing 8	Protein Coding	Q9H0W5	48	GC19M046410	3.48675	https://www.genecards.org/cgi-bin/carddisp.pl?gene=CCDC8
CPLANE1	Ciliogenesis And Planar Polarity Effector Complex Subunit 1	Protein Coding	Q9H799	46	GC05M038586	3.48675	https://www.genecards.org/cgi-bin/carddisp.pl?gene=CPLANE1
CDH1	Cadherin 1	Protein Coding	P12830	62	GC16P068737	3.48654	https://www.genecards.org/cgi-bin/carddisp.pl?gene=CDH1
NRIP1	Nuclear Receptor Interacting Protein 1	Protein Coding	P48552	56	GC21M014961	3.48321	https://www.genecards.org/cgi-bin/carddisp.pl?gene=NRIP1
SFTPD	Surfactant Protein D	Protein Coding	P35247	56	GC10M079937	3.48175	https://www.genecards.org/cgi-bin/carddisp.pl?gene=SFTPD
YRDC	YrdC N6-Threonylcarbamoyltransferase Domain Containing	Protein Coding	Q86U90	45	GC01M037802	3.47626	https://www.genecards.org/cgi-bin/carddisp.pl?gene=YRDC
CASP1	Caspase 1	Protein Coding	P29466	61	GC11M105025	3.47558	https://www.genecards.org/cgi-bin/carddisp.pl?gene=CASP1
RNASEL	Ribonuclease L	Protein Coding	Q05823	56	GC01M182573	3.47506	https://www.genecards.org/cgi-bin/carddisp.pl?gene=RNASEL
MC3R	Melanocortin 3 Receptor	Protein Coding	P41968	52	GC20P056248	3.4739	https://www.genecards.org/cgi-bin/carddisp.pl?gene=MC3R
TFEB	Transcription Factor EB	Protein Coding	P19484	55	GC06M100519	3.47093	https://www.genecards.org/cgi-bin/carddisp.pl?gene=TFEB
TFB1M	Transcription Factor B1, Mitochondrial	Protein Coding	Q8WVM0	53	GC06M155247	3.47007	https://www.genecards.org/cgi-bin/carddisp.pl?gene=TFB1M
FAM13A	Family With Sequence Similarity 13 Member A	Protein Coding	O94988	51	GC04M088725	3.46644	https://www.genecards.org/cgi-bin/carddisp.pl?gene=FAM13A
HCRT	Hypocretin Neuropeptide Precursor	Protein Coding	O43612	52	GC17M089358	3.46623	https://www.genecards.org/cgi-bin/carddisp.pl?gene=HCRT
PIK3R1	Phosphoinositide-3-Kinase Regulatory Subunit 1	Protein Coding	P27986	65	GC05P068215	3.46024	https://www.genecards.org/cgi-bin/carddisp.pl?gene=PIK3R1
CD4	CD4 Molecule	Protein Coding	P01730	63	GC12P006786	3.45964	https://www.genecards.org/cgi-bin/carddisp.pl?gene=CD4
PYGB	Glycogen Phosphorylase B	Protein Coding	P11216	55	GC20P025248	3.45683	https://www.genecards.org/cgi-bin/carddisp.pl?gene=PYGB
HNMT	Histamine N-Methyltransferase	Protein Coding	P50135	57	GC02P137964	3.45168	https://www.genecards.org/cgi-bin/carddisp.pl?gene=HNMT
BMAL1	Basic Helix-Loop-Helix ARNT Like 1	Protein Coding	O00327	54	GC11P014689	3.44296	https://www.genecards.org/cgi-bin/carddisp.pl?gene=BMAL1
MYH3	Myosin Heavy Chain 3	Protein Coding	P11055	56	GC17M010628	3.43916	https://www.genecards.org/cgi-bin/carddisp.pl?gene=MYH3
HPRT1	Hypoxanthine Phosphoribosyltransferase 1	Protein Coding	P00492	61	GC0XP134460	3.4383	https://www.genecards.org/cgi-bin/carddisp.pl?gene=HPRT1
GLS	Glutaminase	Protein Coding	O94925	62	GC02P190880	3.43689	https://www.genecards.org/cgi-bin/carddisp.pl?gene=GLS
CDK5RAP1	CDK5 Regulatory Subunit Associated Protein 1	Protein Coding	Q96SZ6	46	GC20M033358	3.43336	https://www.genecards.org/cgi-bin/carddisp.pl?gene=CDK5RAP1
SULT1A3	Sulfotransferase Family 1A Member 3	Protein Coding	P0DMM9	47	GC16P030199	3.43187	https://www.genecards.org/cgi-bin/carddisp.pl?gene=SULT1A3
S100A8	S100 Calcium Binding Protein A8	Protein Coding	P05109	54	GC01M165010	3.43181	https://www.genecards.org/cgi-bin/carddisp.pl?gene=S100A8
SUCNR1	Succinate Receptor 1	Protein Coding	Q9BXA5	47	GC03P151873	3.42965	https://www.genecards.org/cgi-bin/carddisp.pl?gene=SUCNR1
PLA2G10	Phospholipase A2 Group X	Protein Coding	O15496	54	GC16M014672	3.429	https://www.genecards.org/cgi-bin/carddisp.pl?gene=PLA2G10
DNAJA1	DnaJ Heat Shock Protein Family (Hsp40) Member A1	Protein Coding	P31689	54	GC09P033025	3.42472	https://www.genecards.org/cgi-bin/carddisp.pl?gene=DNAJA1
CCR5	C-C Motif Chemokine Receptor 5	Protein Coding	P51681	59	GC03P061355	3.4218	https://www.genecards.org/cgi-bin/carddisp.pl?gene=CCR5
TEK	TEK Receptor Tyrosine Kinase	Protein Coding	Q02763	64	GC09P027109	3.41946	https://www.genecards.org/cgi-bin/carddisp.pl?gene=TEK
FGFR1	Fibroblast Growth Factor Receptor 1	Protein Coding	P11362	68	GC08M038400	3.41778	https://www.genecards.org/cgi-bin/carddisp.pl?gene=FGFR1
CDH23	Cadherin Related 23	Protein Coding	Q9H251	56	GC10P071396	3.41712	https://www.genecards.org/cgi-bin/carddisp.pl?gene=CDH23
PTPN3	Protein Tyrosine Phosphatase Non-Receptor Type 3	Protein Coding	P26045	55	GC09M109375	3.41639	https://www.genecards.org/cgi-bin/carddisp.pl?gene=PTPN3
ERCC2	ERCC Excision Repair 2, TFIIH Core Complex Helicase Subunit	Protein Coding	P18074	61	GC19M045349	3.41226	https://www.genecards.org/cgi-bin/carddisp.pl?gene=ERCC2
STK4	Serine/Threonine Kinase 4	Protein Coding	Q13043	61	GC20P044966	3.41226	https://www.genecards.org/cgi-bin/carddisp.pl?gene=STK4
WAS	WASP Actin Nucleation Promoting Factor	Protein Coding	P42768	61	GC0XP048676	3.41226	https://www.genecards.org/cgi-bin/carddisp.pl?gene=WAS
GALK1	Galactokinase 1	Protein Coding	P51570	60	GC17M075751	3.41226	https://www.genecards.org/cgi-bin/carddisp.pl?gene=GALK1
NCF4	Neutrophil Cytosolic Factor 4	Protein Coding	Q15080	60	GC22P036860	3.41226	https://www.genecards.org/cgi-bin/carddisp.pl?gene=NCF4
CD3D	CD3 Delta Subunit Of T-Cell Receptor Complex	Protein Coding	P04234	59	GC11M118338	3.41226	https://www.genecards.org/cgi-bin/carddisp.pl?gene=CD3D
CD3E	CD3 Epsilon Subunit Of T-Cell Receptor Complex	Protein Coding	P07766	59	GC11P118304	3.41226	https://www.genecards.org/cgi-bin/carddisp.pl?gene=CD3E
ERCC4	ERCC Excision Repair 4, Endonuclease Catalytic Subunit	Protein Coding	Q92889	59	GC16P013920	3.41226	https://www.genecards.org/cgi-bin/carddisp.pl?gene=ERCC4
HYAL1	Hyaluronidase 1	Protein Coding	Q12794	59	GC03M050299	3.41226	https://www.genecards.org/cgi-bin/carddisp.pl?gene=HYAL1
LIG4	DNA Ligase 4	Protein Coding	P49917	59	GC13M108207	3.41226	https://www.genecards.org/cgi-bin/carddisp.pl?gene=LIG4
DOCK8	Dedicator Of Cytokinesis 8	Protein Coding	Q8NF50	58	GC09P000312	3.41226	https://www.genecards.org/cgi-bin/carddisp.pl?gene=DOCK8
ALG1	ALG1 Chitobiosyldiphosphodolichol Beta-Mannosyltransferase	Protein Coding	Q9BT22	57	GC16P005033	3.41226	https://www.genecards.org/cgi-bin/carddisp.pl?gene=ALG1
OCRL	OCRL Inositol Polyphosphate-5-Phosphatase	Protein Coding	Q01968	56	GC0XP129539	3.41226	https://www.genecards.org/cgi-bin/carddisp.pl?gene=OCRL
RAG1	Recombination Activating 1	Protein Coding	P15918	56	GC11P036554	3.41226	https://www.genecards.org/cgi-bin/carddisp.pl?gene=RAG1
ARX	Aristaless Related Homeobox	Protein Coding	Q96QS3	55	GC0XM025003	3.41226	https://www.genecards.org/cgi-bin/carddisp.pl?gene=ARX
MAK	Male Germ Cell Associated Kinase	Protein Coding	P20794	55	GC06M010762	3.41226	https://www.genecards.org/cgi-bin/carddisp.pl?gene=MAK
PLP1	Proteolipid Protein 1	Protein Coding	P60201	55	GC0XP103773	3.41226	https://www.genecards.org/cgi-bin/carddisp.pl?gene=PLP1
RAB23	RAB23, Member RAS Oncogene Family	Protein Coding	Q9ULC3	55	GC06M100733	3.41226	https://www.genecards.org/cgi-bin/carddisp.pl?gene=RAB23
ALOX12B	Arachidonate 12-Lipoxygenase, 12R Type	Protein Coding	O75342	54	GC17M088324	3.41226	https://www.genecards.org/cgi-bin/carddisp.pl?gene=ALOX12B
CLP1	Cleavage Factor Polyribonucleotide Kinase Subunit 1	Protein Coding	Q92989	54	GC11P057648	3.41226	https://www.genecards.org/cgi-bin/carddisp.pl?gene=CLP1
TSEN2	TRNA Splicing Endonuclease Subunit 2	Protein Coding	Q8NCE0	54	GC03P024247	3.41226	https://www.genecards.org/cgi-bin/carddisp.pl?gene=TSEN2
FOXH1	Forkhead Box H1	Protein Coding	O75593	52	GC08M144473	3.41226	https://www.genecards.org/cgi-bin/carddisp.pl?gene=FOXH1
TSEN54	TRNA Splicing Endonuclease Subunit 54	Protein Coding	Q7Z6J9	51	GC17P075515	3.41226	https://www.genecards.org/cgi-bin/carddisp.pl?gene=TSEN54
TSEN34	TRNA Splicing Endonuclease Subunit 34	Protein Coding	Q9BSV6	50	GC19P141716	3.41226	https://www.genecards.org/cgi-bin/carddisp.pl?gene=TSEN34
LIPN	Lipase Family Member N	Protein Coding	Q5VXI9	49	GC10P116125	3.41226	https://www.genecards.org/cgi-bin/carddisp.pl?gene=LIPN
TFB2M	Transcription Factor B2, Mitochondrial	Protein Coding	Q9H5Q4	50	GC01M246540	3.40965	https://www.genecards.org/cgi-bin/carddisp.pl?gene=TFB2M
STAT5B	Signal Transducer And Activator Of Transcription 5B	Protein Coding	P51692	62	GC17M042199	3.40931	https://www.genecards.org/cgi-bin/carddisp.pl?gene=STAT5B
CITED2	Cbp/P300 Interacting Transactivator With Glu/Asp Rich Carboxy-Terminal Domain 2	Protein Coding	Q99967	55	GC06M139371	3.40906	https://www.genecards.org/cgi-bin/carddisp.pl?gene=CITED2
EPB41	Erythrocyte Membrane Protein Band 4.1	Protein Coding	P11171	58	GC01P028887	3.40725	https://www.genecards.org/cgi-bin/carddisp.pl?gene=EPB41
GYPC	Glycophorin C (Gerbich Blood Group)	Protein Coding	P04921	55	GC02P148782	3.40725	https://www.genecards.org/cgi-bin/carddisp.pl?gene=GYPC
EPAS1	Endothelial PAS Domain Protein 1	Protein Coding	Q99814	63	GC02P046293	3.40593	https://www.genecards.org/cgi-bin/carddisp.pl?gene=EPAS1
FGFR2	Fibroblast Growth Factor Receptor 2	Protein Coding	P21802	68	GC10M121478	3.40344	https://www.genecards.org/cgi-bin/carddisp.pl?gene=FGFR2
PIGF	Phosphatidylinositol Glycan Anchor Biosynthesis Class F	Protein Coding	Q07326	50	GC02M046580	3.40149	https://www.genecards.org/cgi-bin/carddisp.pl?gene=PIGF
EIF2AK4	Eukaryotic Translation Initiation Factor 2 Alpha Kinase 4	Protein Coding	Q9P2K8	57	GC15P039934	3.3996	https://www.genecards.org/cgi-bin/carddisp.pl?gene=EIF2AK4
PERM1	PPARGC1 And ESRR Induced Regulator, Muscle 1	Protein Coding	Q5SV97	37	GC01M000975	3.39864	https://www.genecards.org/cgi-bin/carddisp.pl?gene=PERM1
EPX	Eosinophil Peroxidase	Protein Coding	P11678	56	GC17P058192	3.3928	https://www.genecards.org/cgi-bin/carddisp.pl?gene=EPX
KRT19	Keratin 19	Protein Coding	P08727	56	GC17M041523	3.39022	https://www.genecards.org/cgi-bin/carddisp.pl?gene=KRT19
PGF	Placental Growth Factor	Protein Coding	P49763	56	GC14M074941	3.38872	https://www.genecards.org/cgi-bin/carddisp.pl?gene=PGF
TIGD4	Tigger Transposable Element Derived 4	Protein Coding	Q8IY51	41	GC04M152769	3.38022	https://www.genecards.org/cgi-bin/carddisp.pl?gene=TIGD4
ACAD8	Acyl-CoA Dehydrogenase Family Member 8	Protein Coding	Q9UKU7	55	GC11P134253	3.37719	https://www.genecards.org/cgi-bin/carddisp.pl?gene=ACAD8
KCNK3	Potassium Two Pore Domain Channel Subfamily K Member 3	Protein Coding	O14649	61	GC02P026692	3.37326	https://www.genecards.org/cgi-bin/carddisp.pl?gene=KCNK3
KCNMA1	Potassium Calcium-Activated Channel Subfamily M Alpha 1	Protein Coding	Q12791	60	GC10M076869	3.37283	https://www.genecards.org/cgi-bin/carddisp.pl?gene=KCNMA1
ABL1	ABL Proto-Oncogene 1, Non-Receptor Tyrosine Kinase	Protein Coding	P00519	65	GC09P130713	3.36693	https://www.genecards.org/cgi-bin/carddisp.pl?gene=ABL1
THBS4	Thrombospondin 4	Protein Coding	P35443	54	GC05P079991	3.36693	https://www.genecards.org/cgi-bin/carddisp.pl?gene=THBS4
LIPG	Lipase G, Endothelial Type	Protein Coding	Q9Y5X9	55	GC18P049560	3.36476	https://www.genecards.org/cgi-bin/carddisp.pl?gene=LIPG
ACVR2B	Activin A Receptor Type 2B	Protein Coding	Q13705	61	GC03P038453	3.3636	https://www.genecards.org/cgi-bin/carddisp.pl?gene=ACVR2B
DECR1	2,4-Dienoyl-CoA Reductase 1	Protein Coding	Q16698	52	GC08P090001	3.36303	https://www.genecards.org/cgi-bin/carddisp.pl?gene=DECR1
PHOX2A	Paired Like Homeobox 2A	Protein Coding	O14813	55	GC11M072239	3.36187	https://www.genecards.org/cgi-bin/carddisp.pl?gene=PHOX2A
HDAC5	Histone Deacetylase 5	Protein Coding	Q9UQL6	59	GC17M044076	3.35894	https://www.genecards.org/cgi-bin/carddisp.pl?gene=HDAC5
MAF	MAF BZIP Transcription Factor	Protein Coding	O75444	58	GC16M079204	3.35862	https://www.genecards.org/cgi-bin/carddisp.pl?gene=MAF
HRH1	Histamine Receptor H1	Protein Coding	P35367	58	GC03P024228	3.35738	https://www.genecards.org/cgi-bin/carddisp.pl?gene=HRH1
FSTL3	Follistatin Like 3	Protein Coding	O95633	47	GC19P000676	3.35728	https://www.genecards.org/cgi-bin/carddisp.pl?gene=FSTL3
CHUK	Component Of Inhibitor Of Nuclear Factor Kappa B Kinase Complex	Protein Coding	O15111	63	GC10M100501	3.3557	https://www.genecards.org/cgi-bin/carddisp.pl?gene=CHUK
AHR	Aryl Hydrocarbon Receptor	Protein Coding	P35869	60	GC07P016916	3.35415	https://www.genecards.org/cgi-bin/carddisp.pl?gene=AHR
ANXA5	Annexin A5	Protein Coding	P08758	59	GC04M121667	3.35092	https://www.genecards.org/cgi-bin/carddisp.pl?gene=ANXA5
PAM16	Presequence Translocase Associated Motor 16	Protein Coding	Q9Y3D7	50	GC16M027084	3.34906	https://www.genecards.org/cgi-bin/carddisp.pl?gene=PAM16
CYP19A1	Cytochrome P450 Family 19 Subfamily A Member 1	Protein Coding	P11511	61	GC15M051208	3.34786	https://www.genecards.org/cgi-bin/carddisp.pl?gene=CYP19A1
MYH1	Myosin Heavy Chain 1	Protein Coding	P12882	51	GC17M010492	3.34773	https://www.genecards.org/cgi-bin/carddisp.pl?gene=MYH1
CHRNB1	Cholinergic Receptor Nicotinic Beta 1 Subunit	Protein Coding	P11230	57	GC17P132651	3.34765	https://www.genecards.org/cgi-bin/carddisp.pl?gene=CHRNB1
AOC1	Amine Oxidase Copper Containing 1	Protein Coding	P19801	55	GC07P150824	3.34551	https://www.genecards.org/cgi-bin/carddisp.pl?gene=AOC1
MPI	Mannose Phosphate Isomerase	Protein Coding	P34949	56	GC15P074890	3.34512	https://www.genecards.org/cgi-bin/carddisp.pl?gene=MPI
MTRR	5-Methyltetrahydrofolate-Homocysteine Methyltransferase Reductase	Protein Coding	Q9UBK8	56	GC05P007851	3.34512	https://www.genecards.org/cgi-bin/carddisp.pl?gene=MTRR
LOXHD1	Lipoxygenase Homology PLAT Domains 1	Protein Coding	Q8IVV2	45	GC18M046476	3.34512	https://www.genecards.org/cgi-bin/carddisp.pl?gene=LOXHD1
PPP3CA	Protein Phosphatase 3 Catalytic Subunit Alpha	Protein Coding	Q08209	64	GC04M101024	3.34281	https://www.genecards.org/cgi-bin/carddisp.pl?gene=PPP3CA
LTB4R	Leukotriene B4 Receptor	Protein Coding	Q15722	54	GC14P024311	3.34234	https://www.genecards.org/cgi-bin/carddisp.pl?gene=LTB4R
IL15RA	Interleukin 15 Receptor Subunit Alpha	Protein Coding	Q13261	51	GC10M005943	3.33855	https://www.genecards.org/cgi-bin/carddisp.pl?gene=IL15RA
CAVIN4	Caveolae Associated Protein 4	Protein Coding	Q5BKX8	47	GC09P100576	3.3348	https://www.genecards.org/cgi-bin/carddisp.pl?gene=CAVIN4
ALG10	ALG10 Alpha-1,2-Glucosyltransferase	Protein Coding	Q5BKT4	44	GC12P034022	3.33174	https://www.genecards.org/cgi-bin/carddisp.pl?gene=ALG10
OGG1	8-Oxoguanine DNA Glycosylase	Protein Coding	O15527	59	GC03P024175	3.33019	https://www.genecards.org/cgi-bin/carddisp.pl?gene=OGG1
GSK3B	Glycogen Synthase Kinase 3 Beta	Protein Coding	P49841	63	GC03M119821	3.32972	https://www.genecards.org/cgi-bin/carddisp.pl?gene=GSK3B
ATF2	Activating Transcription Factor 2	Protein Coding	P15336	60	GC02M175072	3.32819	https://www.genecards.org/cgi-bin/carddisp.pl?gene=ATF2
ABCC6	ATP Binding Cassette Subfamily C Member 6	Protein Coding	O95255	59	GC16M027507	3.3258	https://www.genecards.org/cgi-bin/carddisp.pl?gene=ABCC6
PER2	Period Circadian Regulator 2	Protein Coding	O15055	56	GC02M238244	3.32491	https://www.genecards.org/cgi-bin/carddisp.pl?gene=PER2
PCK1	Phosphoenolpyruvate Carboxykinase 1	Protein Coding	P35558	59	GC20P057561	3.32098	https://www.genecards.org/cgi-bin/carddisp.pl?gene=PCK1
PRKCA	Protein Kinase C Alpha	Protein Coding	P17252	64	GC17P066302	3.31999	https://www.genecards.org/cgi-bin/carddisp.pl?gene=PRKCA
SOX3	SRY-Box Transcription Factor 3	Protein Coding	P41225	55	GC0XM140502	3.31658	https://www.genecards.org/cgi-bin/carddisp.pl?gene=SOX3
TRPM3	Transient Receptor Potential Cation Channel Subfamily M Member 3	Protein Coding	Q9HCF6	53	GC09M070529	3.31658	https://www.genecards.org/cgi-bin/carddisp.pl?gene=TRPM3
NELL1	Neural EGFL Like 1	Protein Coding	Q92832	50	GC11P020669	3.31658	https://www.genecards.org/cgi-bin/carddisp.pl?gene=NELL1
DLL1	Delta Like Canonical Notch Ligand 1	Protein Coding	O00548	57	GC06M170282	3.31537	https://www.genecards.org/cgi-bin/carddisp.pl?gene=DLL1
PLAU	Plasminogen Activator, Urokinase	Protein Coding	P00749	64	GC10P073909	3.30607	https://www.genecards.org/cgi-bin/carddisp.pl?gene=PLAU
HLA-DMA	Major Histocompatibility Complex, Class II, DM Alpha	Protein Coding	P28067	51	GC06M100377	3.30181	https://www.genecards.org/cgi-bin/carddisp.pl?gene=HLA-DMA
NCOA4	Nuclear Receptor Coactivator 4	Protein Coding	Q13772	50	GC10M046005	3.30181	https://www.genecards.org/cgi-bin/carddisp.pl?gene=NCOA4
MALT1	MALT1 Paracaspase	Protein Coding	Q9UDY8	60	GC18P058671	3.29421	https://www.genecards.org/cgi-bin/carddisp.pl?gene=MALT1
RPE65	Retinoid Isomerohydrolase RPE65	Protein Coding	Q16518	58	GC01M068428	3.29421	https://www.genecards.org/cgi-bin/carddisp.pl?gene=RPE65
RLBP1	Retinaldehyde Binding Protein 1	Protein Coding	P12271	56	GC15M089209	3.29421	https://www.genecards.org/cgi-bin/carddisp.pl?gene=RLBP1
KIF14	Kinesin Family Member 14	Protein Coding	Q15058	53	GC01M200551	3.29421	https://www.genecards.org/cgi-bin/carddisp.pl?gene=KIF14
OTOF	Otoferlin	Protein Coding	Q9HC10	52	GC02M026593	3.29421	https://www.genecards.org/cgi-bin/carddisp.pl?gene=OTOF
GDF1	Growth Differentiation Factor 1	Protein Coding	P27539	49	GC19M100625	3.29421	https://www.genecards.org/cgi-bin/carddisp.pl?gene=GDF1
CAV2	Caveolin 2	Protein Coding	P51636	55	GC07P116287	3.2933	https://www.genecards.org/cgi-bin/carddisp.pl?gene=CAV2
CHST14	Carbohydrate Sulfotransferase 14	Protein Coding	Q8NCH0	53	GC15P040470	3.29311	https://www.genecards.org/cgi-bin/carddisp.pl?gene=CHST14
SYNE2	Spectrin Repeat Containing Nuclear Envelope Protein 2	Protein Coding	Q8WXH0	52	GC14P063761	3.29217	https://www.genecards.org/cgi-bin/carddisp.pl?gene=SYNE2
HPS1	HPS1 Biogenesis Of Lysosomal Organelles Complex 3 Subunit 1	Protein Coding	Q92902	53	GC10M098410	3.29006	https://www.genecards.org/cgi-bin/carddisp.pl?gene=HPS1
HPS4	HPS4 Biogenesis Of Lysosomal Organelles Complex 3 Subunit 2	Protein Coding	Q9NQG7	51	GC22M026443	3.29006	https://www.genecards.org/cgi-bin/carddisp.pl?gene=HPS4
B3GALT6	Beta-1,3-Galactosyltransferase 6	Protein Coding	Q96L58	51	GC01P001232	3.28521	https://www.genecards.org/cgi-bin/carddisp.pl?gene=B3GALT6
AGRN	Agrin	Protein Coding	O00468	58	GC01P001020	3.28329	https://www.genecards.org/cgi-bin/carddisp.pl?gene=AGRN
H6PD	Hexose-6-Phosphate Dehydrogenase/Glucose 1-Dehydrogenase	Protein Coding	O95479	55	GC01P009234	3.28213	https://www.genecards.org/cgi-bin/carddisp.pl?gene=H6PD
EIF4E	Eukaryotic Translation Initiation Factor 4E	Protein Coding	P06730	62	GC04M098879	3.28208	https://www.genecards.org/cgi-bin/carddisp.pl?gene=EIF4E
MAOB	Monoamine Oxidase B	Protein Coding	P27338	56	GC0XM043766	3.27827	https://www.genecards.org/cgi-bin/carddisp.pl?gene=MAOB
CYSLTR2	Cysteinyl Leukotriene Receptor 2	Protein Coding	Q9NS75	57	GC13P048653	3.27777	https://www.genecards.org/cgi-bin/carddisp.pl?gene=CYSLTR2
NQO1	NAD(P)H Quinone Dehydrogenase 1	Protein Coding	P15559	60	GC16M069706	3.2776	https://www.genecards.org/cgi-bin/carddisp.pl?gene=NQO1
GNRH1	Gonadotropin Releasing Hormone 1	Protein Coding	P01148	52	GC08M025419	3.27616	https://www.genecards.org/cgi-bin/carddisp.pl?gene=GNRH1
MMP13	Matrix Metallopeptidase 13	Protein Coding	P45452	62	GC11M102942	3.2758	https://www.genecards.org/cgi-bin/carddisp.pl?gene=MMP13
ADAMTS13	ADAM Metallopeptidase With Thrombospondin Type 1 Motif 13	Protein Coding	Q76LX8	61	GC09P133414	3.27476	https://www.genecards.org/cgi-bin/carddisp.pl?gene=ADAMTS13
TRPV4	Transient Receptor Potential Cation Channel Subfamily V Member 4	Protein Coding	Q9HBA0	61	GC12M109783	3.27393	https://www.genecards.org/cgi-bin/carddisp.pl?gene=TRPV4
GJA1	Gap Junction Protein Alpha 1	Protein Coding	P17302	63	GC06P157880	3.2691	https://www.genecards.org/cgi-bin/carddisp.pl?gene=GJA1
CSN1S1	Casein Alpha S1	Protein Coding	P47710	49	GC04P070063	3.26629	https://www.genecards.org/cgi-bin/carddisp.pl?gene=CSN1S1
TRPV1	Transient Receptor Potential Cation Channel Subfamily V Member 1	Protein Coding	Q8NER1	61	GC17M003565	3.26348	https://www.genecards.org/cgi-bin/carddisp.pl?gene=TRPV1
NOTCH2	Notch Receptor 2	Protein Coding	Q04721	65	GC01M119911	3.26263	https://www.genecards.org/cgi-bin/carddisp.pl?gene=NOTCH2
ULK1	Unc-51 Like Autophagy Activating Kinase 1	Protein Coding	O75385	56	GC12P131894	3.26203	https://www.genecards.org/cgi-bin/carddisp.pl?gene=ULK1
P4HB	Prolyl 4-Hydroxylase Subunit Beta	Protein Coding	P07237	62	GC17M081843	3.26163	https://www.genecards.org/cgi-bin/carddisp.pl?gene=P4HB
SCT	Secretin	Protein Coding	P09683	45	GC11M000626	3.26121	https://www.genecards.org/cgi-bin/carddisp.pl?gene=SCT
SPATS2L	Spermatogenesis Associated Serine Rich 2 Like	Protein Coding	Q9NUQ6	43	GC02P200305	3.25922	https://www.genecards.org/cgi-bin/carddisp.pl?gene=SPATS2L
PDCD1	Programmed Cell Death 1	Protein Coding	Q15116	59	GC02M241849	3.25703	https://www.genecards.org/cgi-bin/carddisp.pl?gene=PDCD1
CDKN2B	Cyclin Dependent Kinase Inhibitor 2B	Protein Coding	P42772	58	GC09M022002	3.25606	https://www.genecards.org/cgi-bin/carddisp.pl?gene=CDKN2B
SLC9A1	Solute Carrier Family 9 Member A1	Protein Coding	P19634	62	GC01M032272	3.25483	https://www.genecards.org/cgi-bin/carddisp.pl?gene=SLC9A1
MECP2	Methyl-CpG Binding Protein 2	Protein Coding	P51608	59	GC0XM154021	3.2543	https://www.genecards.org/cgi-bin/carddisp.pl?gene=MECP2
CYP2E1	Cytochrome P450 Family 2 Subfamily E Member 1	Protein Coding	P05181	58	GC10P133520	3.24888	https://www.genecards.org/cgi-bin/carddisp.pl?gene=CYP2E1
GIP	Gastric Inhibitory Polypeptide	Protein Coding	P09681	48	GC17M048958	3.24731	https://www.genecards.org/cgi-bin/carddisp.pl?gene=GIP
SHROOM4	Shroom Family Member 4	Protein Coding	Q9ULL8	48	GC0XM050576	3.2416	https://www.genecards.org/cgi-bin/carddisp.pl?gene=SHROOM4
CFAP44	Cilia And Flagella Associated Protein 44	Protein Coding	Q96MT7	44	GC03M113286	3.2416	https://www.genecards.org/cgi-bin/carddisp.pl?gene=CFAP44
ZCCHC13	Zinc Finger CCHC-Type Containing 13	Protein Coding	Q8WW36	43	GC0XP074304	3.2416	https://www.genecards.org/cgi-bin/carddisp.pl?gene=ZCCHC13
COL11A1	Collagen Type XI Alpha 1 Chain	Protein Coding	P12107	55	GC01M102876	3.23962	https://www.genecards.org/cgi-bin/carddisp.pl?gene=COL11A1
ATF6	Activating Transcription Factor 6	Protein Coding	P18850	61	GC01P161766	3.23677	https://www.genecards.org/cgi-bin/carddisp.pl?gene=ATF6
ITGB3	Integrin Subunit Beta 3	Protein Coding	P05106	65	GC17P134000	3.23637	https://www.genecards.org/cgi-bin/carddisp.pl?gene=ITGB3
IL3	Interleukin 3	Protein Coding	P08700	57	GC05P132060	3.23637	https://www.genecards.org/cgi-bin/carddisp.pl?gene=IL3
S100B	S100 Calcium Binding Protein B	Protein Coding	P04271	57	GC21M054265	3.22949	https://www.genecards.org/cgi-bin/carddisp.pl?gene=S100B
MTNR1B	Melatonin Receptor 1B	Protein Coding	P49286	56	GC11P092969	3.22932	https://www.genecards.org/cgi-bin/carddisp.pl?gene=MTNR1B
TBX6	T-Box Transcription Factor 6	Protein Coding	O95947	52	GC16M030085	3.22761	https://www.genecards.org/cgi-bin/carddisp.pl?gene=TBX6
FOXO3	Forkhead Box O3	Protein Coding	O43524	60	GC06P108559	3.22727	https://www.genecards.org/cgi-bin/carddisp.pl?gene=FOXO3
MYH7B	Myosin Heavy Chain 7B	Protein Coding	A7E2Y1	47	GC20P044631	3.22599	https://www.genecards.org/cgi-bin/carddisp.pl?gene=MYH7B
PARN	Poly(A)-Specific Ribonuclease	Protein Coding	O95453	56	GC16M014435	3.22548	https://www.genecards.org/cgi-bin/carddisp.pl?gene=PARN
ATP11A	ATPase Phospholipid Transporting 11A	Protein Coding	P98196	53	GC13P112690	3.22548	https://www.genecards.org/cgi-bin/carddisp.pl?gene=ATP11A
DPP9	Dipeptidyl Peptidase 9	Protein Coding	Q86TI2	53	GC19M100035	3.22548	https://www.genecards.org/cgi-bin/carddisp.pl?gene=DPP9
ORMDL3	ORMDL Sphingolipid Biosynthesis Regulator 3	Protein Coding	Q8N138	49	GC17M039921	3.2254	https://www.genecards.org/cgi-bin/carddisp.pl?gene=ORMDL3
GPX1	Glutathione Peroxidase 1	Protein Coding	P07203	56	GC03M054269	3.22291	https://www.genecards.org/cgi-bin/carddisp.pl?gene=GPX1
SLC39A13	Solute Carrier Family 39 Member 13	Protein Coding	Q96H72	51	GC11P047407	3.22281	https://www.genecards.org/cgi-bin/carddisp.pl?gene=SLC39A13
SMN2	Survival Of Motor Neuron 2, Centromeric	Protein Coding	Q16637	51	GC05P070049	3.21783	https://www.genecards.org/cgi-bin/carddisp.pl?gene=SMN2
KLRG1	Killer Cell Lectin Like Receptor G1	Protein Coding	Q96E93	50	GC12P008950	3.21742	https://www.genecards.org/cgi-bin/carddisp.pl?gene=KLRG1
TRPM6	Transient Receptor Potential Cation Channel Subfamily M Member 6	Protein Coding	Q9BX84	55	GC09M074725	3.21654	https://www.genecards.org/cgi-bin/carddisp.pl?gene=TRPM6
POGLUT1	Protein O-Glucosyltransferase 1	Protein Coding	Q8NBL1	53	GC03P119468	3.21654	https://www.genecards.org/cgi-bin/carddisp.pl?gene=POGLUT1
LPA	Lipoprotein(A)	Protein Coding	P08519	54	GC06M160531	3.21586	https://www.genecards.org/cgi-bin/carddisp.pl?gene=LPA
CST6	Cystatin E/M	Protein Coding	Q15828	53	GC11P099012	3.21209	https://www.genecards.org/cgi-bin/carddisp.pl?gene=CST6
FHOD3	Formin Homology 2 Domain Containing 3	Protein Coding	Q2V2M9	50	GC18P036297	3.21209	https://www.genecards.org/cgi-bin/carddisp.pl?gene=FHOD3
CARD11	Caspase Recruitment Domain Family Member 11	Protein Coding	Q9BXL7	59	GC07M002906	3.21071	https://www.genecards.org/cgi-bin/carddisp.pl?gene=CARD11
MUC7	Mucin 7, Secreted	Protein Coding	Q8TAX7	47	GC04P070430	3.21071	https://www.genecards.org/cgi-bin/carddisp.pl?gene=MUC7
ODAD3	Outer Dynein Arm Docking Complex Subunit 3	Protein Coding	A5D8V7	47	GC19M100303	3.21071	https://www.genecards.org/cgi-bin/carddisp.pl?gene=ODAD3
PHF11	PHD Finger Protein 11	Protein Coding	Q9UIL8	46	GC13P049495	3.21071	https://www.genecards.org/cgi-bin/carddisp.pl?gene=PHF11
SLC2A4RG	SLC2A4 Regulator	Protein Coding	Q9NR83	46	GC20P063739	3.20598	https://www.genecards.org/cgi-bin/carddisp.pl?gene=SLC2A4RG
FAAH	Fatty Acid Amide Hydrolase	Protein Coding	O00519	61	GC01P046394	3.20237	https://www.genecards.org/cgi-bin/carddisp.pl?gene=FAAH
SUMO1	Small Ubiquitin Like Modifier 1	Protein Coding	P63165	59	GC02M202206	3.202	https://www.genecards.org/cgi-bin/carddisp.pl?gene=SUMO1
PSMA4	Proteasome 20S Subunit Alpha 4	Protein Coding	P25789	55	GC15P078540	3.202	https://www.genecards.org/cgi-bin/carddisp.pl?gene=PSMA4
CBX3	Chromobox 3	Protein Coding	Q13185	54	GC07P026201	3.202	https://www.genecards.org/cgi-bin/carddisp.pl?gene=CBX3
VAPA	VAMP Associated Protein A	Protein Coding	Q9P0L0	54	GC18P009938	3.202	https://www.genecards.org/cgi-bin/carddisp.pl?gene=VAPA
MUSK	Muscle Associated Receptor Tyrosine Kinase	Protein Coding	O15146	61	GC09P110668	3.20081	https://www.genecards.org/cgi-bin/carddisp.pl?gene=MUSK
FGF9	Fibroblast Growth Factor 9	Protein Coding	P31371	56	GC13P021671	3.20046	https://www.genecards.org/cgi-bin/carddisp.pl?gene=FGF9
GHSR	Growth Hormone Secretagogue Receptor	Protein Coding	Q92847	59	GC03M172443	3.19901	https://www.genecards.org/cgi-bin/carddisp.pl?gene=GHSR
DPM3	Dolichyl-Phosphate Mannosyltransferase Subunit 3, Regulatory	Protein Coding	Q9P2X0	51	GC01M155139	3.19639	https://www.genecards.org/cgi-bin/carddisp.pl?gene=DPM3
SLIT2	Slit Guidance Ligand 2	Protein Coding	O94813	58	GC04P026914	3.18801	https://www.genecards.org/cgi-bin/carddisp.pl?gene=SLIT2
GAR1	GAR1 Ribonucleoprotein	Protein Coding	Q9NY12	50	GC04P109815	3.18801	https://www.genecards.org/cgi-bin/carddisp.pl?gene=GAR1
SPACA1	Sperm Acrosome Associated 1	Protein Coding	Q9HBV2	46	GC06P157096	3.18801	https://www.genecards.org/cgi-bin/carddisp.pl?gene=SPACA1
BRINP3	BMP/Retinoic Acid Inducible Neural Specific 3	Protein Coding	Q76B58	42	GC01M190067	3.18801	https://www.genecards.org/cgi-bin/carddisp.pl?gene=BRINP3
ZC3H12C	Zinc Finger CCCH-Type Containing 12C	Protein Coding	Q9C0D7	41	GC11P110108	3.18801	https://www.genecards.org/cgi-bin/carddisp.pl?gene=ZC3H12C
POLR2A	RNA Polymerase II Subunit A	Protein Coding	P24928	58	GC17P132655	3.18456	https://www.genecards.org/cgi-bin/carddisp.pl?gene=POLR2A
ECE1	Endothelin Converting Enzyme 1	Protein Coding	P42892	61	GC01M021217	3.18389	https://www.genecards.org/cgi-bin/carddisp.pl?gene=ECE1
CEP85L	Centrosomal Protein 85 Like	Protein Coding	Q5SZL2	48	GC06M118460	3.18281	https://www.genecards.org/cgi-bin/carddisp.pl?gene=CEP85L
HTR2C	5-Hydroxytryptamine Receptor 2C	Protein Coding	P28335	57	GC0XP114584	3.18173	https://www.genecards.org/cgi-bin/carddisp.pl?gene=HTR2C
ATP2B4	ATPase Plasma Membrane Ca2+ Transporting 4	Protein Coding	P23634	57	GC01P203626	3.17779	https://www.genecards.org/cgi-bin/carddisp.pl?gene=ATP2B4
PDGFRA	Platelet Derived Growth Factor Receptor Alpha	Protein Coding	P16234	66	GC04P054229	3.17444	https://www.genecards.org/cgi-bin/carddisp.pl?gene=PDGFRA
SLC8A1	Solute Carrier Family 8 Member A1	Protein Coding	P32418	57	GC02M040078	3.17382	https://www.genecards.org/cgi-bin/carddisp.pl?gene=SLC8A1
FCGR2A	Fc Gamma Receptor IIa	Protein Coding	P12318	60	GC01P161505	3.17253	https://www.genecards.org/cgi-bin/carddisp.pl?gene=FCGR2A
CAD	Carbamoyl-Phosphate Synthetase 2, Aspartate Transcarbamylase, And Dihydroorotase	Protein Coding	P27708	62	GC02P027217	3.1713	https://www.genecards.org/cgi-bin/carddisp.pl?gene=CAD
CTSF	Cathepsin F	Protein Coding	Q9UBX1	62	GC11M132878	3.1713	https://www.genecards.org/cgi-bin/carddisp.pl?gene=CTSF
PNP	Purine Nucleoside Phosphorylase	Protein Coding	P00491	62	GC14P051461	3.1713	https://www.genecards.org/cgi-bin/carddisp.pl?gene=PNP
NR2F2	Nuclear Receptor Subfamily 2 Group F Member 2	Protein Coding	P24468	61	GC15P096325	3.1713	https://www.genecards.org/cgi-bin/carddisp.pl?gene=NR2F2
VLDLR	Very Low Density Lipoprotein Receptor	Protein Coding	P98155	61	GC09P002611	3.1713	https://www.genecards.org/cgi-bin/carddisp.pl?gene=VLDLR
ERCC3	ERCC Excision Repair 3, TFIIH Core Complex Helicase Subunit	Protein Coding	P19447	60	GC02M127257	3.1713	https://www.genecards.org/cgi-bin/carddisp.pl?gene=ERCC3
ABCD1	ATP Binding Cassette Subfamily D Member 1	Protein Coding	P33897	59	GC0XP153724	3.1713	https://www.genecards.org/cgi-bin/carddisp.pl?gene=ABCD1
AK2	Adenylate Kinase 2	Protein Coding	P54819	59	GC01M033007	3.1713	https://www.genecards.org/cgi-bin/carddisp.pl?gene=AK2
ASNS	Asparagine Synthetase (Glutamine-Hydrolyzing)	Protein Coding	P08243	59	GC07M097854	3.1713	https://www.genecards.org/cgi-bin/carddisp.pl?gene=ASNS
CD3G	CD3 Gamma Subunit Of T-Cell Receptor Complex	Protein Coding	P09693	59	GC11P118344	3.1713	https://www.genecards.org/cgi-bin/carddisp.pl?gene=CD3G
DDB2	Damage Specific DNA Binding Protein 2	Protein Coding	Q92466	59	GC11P048386	3.1713	https://www.genecards.org/cgi-bin/carddisp.pl?gene=DDB2
ERCC6	ERCC Excision Repair 6, Chromatin Remodeling Factor	Protein Coding	Q03468	59	GC10M049454	3.1713	https://www.genecards.org/cgi-bin/carddisp.pl?gene=ERCC6
HCFC1	Host Cell Factor C1	Protein Coding	P51610	59	GC0XM153947	3.1713	https://www.genecards.org/cgi-bin/carddisp.pl?gene=HCFC1
ITPA	Inosine Triphosphatase	Protein Coding	Q9BY32	59	GC20P009550	3.1713	https://www.genecards.org/cgi-bin/carddisp.pl?gene=ITPA
AMPD2	Adenosine Monophosphate Deaminase 2	Protein Coding	Q01433	58	GC01P109616	3.1713	https://www.genecards.org/cgi-bin/carddisp.pl?gene=AMPD2
ANTXR2	ANTXR Cell Adhesion Molecule 2	Protein Coding	P58335	58	GC04M079901	3.1713	https://www.genecards.org/cgi-bin/carddisp.pl?gene=ANTXR2
CYP11B1	Cytochrome P450 Family 11 Subfamily B Member 1	Protein Coding	P15538	58	GC08M142872	3.1713	https://www.genecards.org/cgi-bin/carddisp.pl?gene=CYP11B1
CYP7B1	Cytochrome P450 Family 7 Subfamily B Member 1	Protein Coding	O75881	58	GC08M064587	3.1713	https://www.genecards.org/cgi-bin/carddisp.pl?gene=CYP7B1
FMO3	Flavin Containing Dimethylaniline Monoxygenase 3	Protein Coding	P31513	58	GC01P171090	3.1713	https://www.genecards.org/cgi-bin/carddisp.pl?gene=FMO3
HPD	4-Hydroxyphenylpyruvate Dioxygenase	Protein Coding	P32754	58	GC12M121839	3.1713	https://www.genecards.org/cgi-bin/carddisp.pl?gene=HPD
POLH	DNA Polymerase Eta	Protein Coding	Q9Y253	58	GC06P043576	3.1713	https://www.genecards.org/cgi-bin/carddisp.pl?gene=POLH
TGM1	Transglutaminase 1	Protein Coding	P22735	58	GC14M024249	3.1713	https://www.genecards.org/cgi-bin/carddisp.pl?gene=TGM1
AP3B1	Adaptor Related Protein Complex 3 Subunit Beta 1	Protein Coding	O00203	57	GC05M078000	3.1713	https://www.genecards.org/cgi-bin/carddisp.pl?gene=AP3B1
LARS1	Leucyl-TRNA Synthetase 1	Protein Coding	Q9P2J5	57	GC05M146114	3.1713	https://www.genecards.org/cgi-bin/carddisp.pl?gene=LARS1
LIG3	DNA Ligase 3	Protein Coding	P49916	57	GC17P034980	3.1713	https://www.genecards.org/cgi-bin/carddisp.pl?gene=LIG3
TAT	Tyrosine Aminotransferase	Protein Coding	P17735	57	GC16M071565	3.1713	https://www.genecards.org/cgi-bin/carddisp.pl?gene=TAT
CNGA1	Cyclic Nucleotide Gated Channel Subunit Alpha 1	Protein Coding	P29973	56	GC04M047935	3.1713	https://www.genecards.org/cgi-bin/carddisp.pl?gene=CNGA1
COL7A1	Collagen Type VII Alpha 1 Chain	Protein Coding	Q02388	56	GC03M048564	3.1713	https://www.genecards.org/cgi-bin/carddisp.pl?gene=COL7A1
DCLRE1C	DNA Cross-Link Repair 1C	Protein Coding	Q96SD1	56	GC10M014897	3.1713	https://www.genecards.org/cgi-bin/carddisp.pl?gene=DCLRE1C
FANCG	FA Complementation Group G	Protein Coding	O15287	56	GC09M035073	3.1713	https://www.genecards.org/cgi-bin/carddisp.pl?gene=FANCG
LRAT	Lecithin Retinol Acyltransferase	Protein Coding	O95237	56	GC04P154626	3.1713	https://www.genecards.org/cgi-bin/carddisp.pl?gene=LRAT
MRAS	Muscle RAS Oncogene Homolog	Protein Coding	O14807	56	GC03P138347	3.1713	https://www.genecards.org/cgi-bin/carddisp.pl?gene=MRAS
MYO7A	Myosin VIIA	Protein Coding	Q13402	56	GC11P077128	3.1713	https://www.genecards.org/cgi-bin/carddisp.pl?gene=MYO7A
PEX14	Peroxisomal Biogenesis Factor 14	Protein Coding	O75381	56	GC01P010472	3.1713	https://www.genecards.org/cgi-bin/carddisp.pl?gene=PEX14
PEX19	Peroxisomal Biogenesis Factor 19	Protein Coding	P40855	56	GC01M160276	3.1713	https://www.genecards.org/cgi-bin/carddisp.pl?gene=PEX19
RDH12	Retinol Dehydrogenase 12	Protein Coding	Q96NR8	56	GC14P067701	3.1713	https://www.genecards.org/cgi-bin/carddisp.pl?gene=RDH12
RNASEH2A	Ribonuclease H2 Subunit A	Protein Coding	O75792	56	GC19P132436	3.1713	https://www.genecards.org/cgi-bin/carddisp.pl?gene=RNASEH2A
SLC25A15	Solute Carrier Family 25 Member 15	Protein Coding	Q9Y619	56	GC13P040789	3.1713	https://www.genecards.org/cgi-bin/carddisp.pl?gene=SLC25A15
UNC13D	Unc-13 Homolog D	Protein Coding	Q70J99	56	GC17M075827	3.1713	https://www.genecards.org/cgi-bin/carddisp.pl?gene=UNC13D
ADGRG1	Adhesion G Protein-Coupled Receptor G1	Protein Coding	Q9Y653	55	GC16P057610	3.1713	https://www.genecards.org/cgi-bin/carddisp.pl?gene=ADGRG1
EIF2B1	Eukaryotic Translation Initiation Factor 2B Subunit Alpha	Protein Coding	Q14232	55	GC12M123620	3.1713	https://www.genecards.org/cgi-bin/carddisp.pl?gene=EIF2B1
EXOSC3	Exosome Component 3	Protein Coding	Q9NQT5	55	GC09M037772	3.1713	https://www.genecards.org/cgi-bin/carddisp.pl?gene=EXOSC3
GALE	UDP-Galactose-4-Epimerase	Protein Coding	Q14376	55	GC01M023795	3.1713	https://www.genecards.org/cgi-bin/carddisp.pl?gene=GALE
GRIP1	Glutamate Receptor Interacting Protein 1	Protein Coding	Q9Y3R0	55	GC12M066347	3.1713	https://www.genecards.org/cgi-bin/carddisp.pl?gene=GRIP1
NGLY1	N-Glycanase 1	Protein Coding	Q96IV0	55	GC03M025718	3.1713	https://www.genecards.org/cgi-bin/carddisp.pl?gene=NGLY1
NPHP1	Nephrocystin 1	Protein Coding	O15259	55	GC02M110122	3.1713	https://www.genecards.org/cgi-bin/carddisp.pl?gene=NPHP1
PGM3	Phosphoglucomutase 3	Protein Coding	O95394	55	GC06M101016	3.1713	https://www.genecards.org/cgi-bin/carddisp.pl?gene=PGM3
SEPSECS	Sep (O-Phosphoserine) TRNA:Sec (Selenocysteine) TRNA Synthase	Protein Coding	Q9HD40	55	GC04M025121	3.1713	https://www.genecards.org/cgi-bin/carddisp.pl?gene=SEPSECS
SLC46A1	Solute Carrier Family 46 Member 1	Protein Coding	Q96NT5	55	GC17M088840	3.1713	https://www.genecards.org/cgi-bin/carddisp.pl?gene=SLC46A1
ABCD4	ATP Binding Cassette Subfamily D Member 4	Protein Coding	O14678	54	GC14M074285	3.1713	https://www.genecards.org/cgi-bin/carddisp.pl?gene=ABCD4
BBS4	Bardet-Biedl Syndrome 4	Protein Coding	Q96RK4	54	GC15P072686	3.1713	https://www.genecards.org/cgi-bin/carddisp.pl?gene=BBS4
CNGB1	Cyclic Nucleotide Gated Channel Subunit Beta 1	Protein Coding	Q14028	54	GC16M057884	3.1713	https://www.genecards.org/cgi-bin/carddisp.pl?gene=CNGB1
EDA	Ectodysplasin A	Protein Coding	Q92838	54	GC0XP069618	3.1713	https://www.genecards.org/cgi-bin/carddisp.pl?gene=EDA
EIF2B3	Eukaryotic Translation Initiation Factor 2B Subunit Gamma	Protein Coding	Q9NR50	54	GC01M044850	3.1713	https://www.genecards.org/cgi-bin/carddisp.pl?gene=EIF2B3
FANCE	FA Complementation Group E	Protein Coding	Q9HB96	54	GC06P156426	3.1713	https://www.genecards.org/cgi-bin/carddisp.pl?gene=FANCE
MOCS1	Molybdenum Cofactor Synthesis 1	Protein Coding	Q9NZB8	54	GC06M039899	3.1713	https://www.genecards.org/cgi-bin/carddisp.pl?gene=MOCS1
NHEJ1	Non-Homologous End Joining Factor 1	Protein Coding	Q9H9Q4	54	GC02M219180	3.1713	https://www.genecards.org/cgi-bin/carddisp.pl?gene=NHEJ1
PEX3	Peroxisomal Biogenesis Factor 3	Protein Coding	P56589	54	GC06P143450	3.1713	https://www.genecards.org/cgi-bin/carddisp.pl?gene=PEX3
RPGRIP1L	RPGRIP1 Like	Protein Coding	Q68CZ1	54	GC16M053759	3.1713	https://www.genecards.org/cgi-bin/carddisp.pl?gene=RPGRIP1L
SKIC2	SKI2 Subunit Of Superkiller Complex	Protein Coding	Q15477	54	GC06P172784	3.1713	https://www.genecards.org/cgi-bin/carddisp.pl?gene=SKIC2
SLC39A4	Solute Carrier Family 39 Member 4	Protein Coding	Q6P5W5	54	GC08M144409	3.1713	https://www.genecards.org/cgi-bin/carddisp.pl?gene=SLC39A4
TULP1	TUB Like Protein 1	Protein Coding	O00294	54	GC06M100441	3.1713	https://www.genecards.org/cgi-bin/carddisp.pl?gene=TULP1
USH1C	USH1 Protein Network Component Harmonin	Protein Coding	Q9Y6N9	54	GC11M018033	3.1713	https://www.genecards.org/cgi-bin/carddisp.pl?gene=USH1C
ADGRV1	Adhesion G Protein-Coupled Receptor V1	Protein Coding	Q8WXG9	53	GC05P090529	3.1713	https://www.genecards.org/cgi-bin/carddisp.pl?gene=ADGRV1
AHI1	Abelson Helper Integration Site 1	Protein Coding	Q8N157	53	GC06M135283	3.1713	https://www.genecards.org/cgi-bin/carddisp.pl?gene=AHI1
CHST6	Carbohydrate Sulfotransferase 6	Protein Coding	Q9GZX3	53	GC16M075472	3.1713	https://www.genecards.org/cgi-bin/carddisp.pl?gene=CHST6
FANCF	FA Complementation Group F	Protein Coding	Q9NPI8	53	GC11M022600	3.1713	https://www.genecards.org/cgi-bin/carddisp.pl?gene=FANCF
INPP5E	Inositol Polyphosphate-5-Phosphatase E	Protein Coding	Q9NRR6	53	GC09M136428	3.1713	https://www.genecards.org/cgi-bin/carddisp.pl?gene=INPP5E
RFX5	Regulatory Factor X5	Protein Coding	P48382	53	GC01M151340	3.1713	https://www.genecards.org/cgi-bin/carddisp.pl?gene=RFX5
RP2	RP2 Activator Of ARL3 GTPase	Protein Coding	O75695	53	GC0XP046837	3.1713	https://www.genecards.org/cgi-bin/carddisp.pl?gene=RP2
SDCCAG8	SHH Signaling And Ciliogenesis Regulator SDCCAG8	Protein Coding	Q86SQ7	53	GC01P243255	3.1713	https://www.genecards.org/cgi-bin/carddisp.pl?gene=SDCCAG8
STX11	Syntaxin 11	Protein Coding	O75558	53	GC06P163498	3.1713	https://www.genecards.org/cgi-bin/carddisp.pl?gene=STX11
VPS53	VPS53 Subunit Of GARP Complex	Protein Coding	Q5VIR6	53	GC17M000508	3.1713	https://www.genecards.org/cgi-bin/carddisp.pl?gene=VPS53
ALG6	ALG6 Alpha-1,3-Glucosyltransferase	Protein Coding	Q9Y672	52	GC01P063367	3.1713	https://www.genecards.org/cgi-bin/carddisp.pl?gene=ALG6
ALOXE3	Arachidonate Epidermal Lipoxygenase 3	Protein Coding	Q9BYJ1	52	GC17M088322	3.1713	https://www.genecards.org/cgi-bin/carddisp.pl?gene=ALOXE3
CC2D2A	Coiled-Coil And C2 Domain Containing 2A	Protein Coding	Q9P2K1	52	GC04P026836	3.1713	https://www.genecards.org/cgi-bin/carddisp.pl?gene=CC2D2A
CDCA7	Cell Division Cycle Associated 7	Protein Coding	Q9BWT1	52	GC02P173354	3.1713	https://www.genecards.org/cgi-bin/carddisp.pl?gene=CDCA7
CEP290	Centrosomal Protein 290	Protein Coding	O15078	52	GC12M088049	3.1713	https://www.genecards.org/cgi-bin/carddisp.pl?gene=CEP290
CERS3	Ceramide Synthase 3	Protein Coding	Q8IU89	52	GC15M156144	3.1713	https://www.genecards.org/cgi-bin/carddisp.pl?gene=CERS3
CHMP1A	Charged Multivesicular Body Protein 1A	Protein Coding	Q9HD42	52	GC16M089644	3.1713	https://www.genecards.org/cgi-bin/carddisp.pl?gene=CHMP1A
FANCB	FA Complementation Group B	Protein Coding	Q8NB91	52	GC0XM015698	3.1713	https://www.genecards.org/cgi-bin/carddisp.pl?gene=FANCB
FOXN1	Forkhead Box N1	Protein Coding	O15353	52	GC17P028506	3.1713	https://www.genecards.org/cgi-bin/carddisp.pl?gene=FOXN1
MCPH1	Microcephalin 1	Protein Coding	Q8NEM0	52	GC08P006406	3.1713	https://www.genecards.org/cgi-bin/carddisp.pl?gene=MCPH1
MLC1	Modulator Of VRAC Current 1	Protein Coding	Q15049	52	GC22M050059	3.1713	https://www.genecards.org/cgi-bin/carddisp.pl?gene=MLC1
PLEKHG5	Pleckstrin Homology And RhoGEF Domain Containing G5	Protein Coding	O94827	52	GC01M019661	3.1713	https://www.genecards.org/cgi-bin/carddisp.pl?gene=PLEKHG5
RPGRIP1	RPGR Interacting Protein 1	Protein Coding	Q96KN7	52	GC14P051544	3.1713	https://www.genecards.org/cgi-bin/carddisp.pl?gene=RPGRIP1
RS1	Retinoschisin 1	Protein Coding	O15537	52	GC0XM018639	3.1713	https://www.genecards.org/cgi-bin/carddisp.pl?gene=RS1
TMEM67	Transmembrane Protein 67	Protein Coding	Q5HYA8	52	GC08P093754	3.1713	https://www.genecards.org/cgi-bin/carddisp.pl?gene=TMEM67
TTC8	Tetratricopeptide Repeat Domain 8	Protein Coding	Q8TAM2	52	GC14P093762	3.1713	https://www.genecards.org/cgi-bin/carddisp.pl?gene=TTC8
B9D2	B9 Domain Containing 2	Protein Coding	Q9BPU9	51	GC19M041354	3.1713	https://www.genecards.org/cgi-bin/carddisp.pl?gene=B9D2
CCDC88C	Coiled-Coil Domain Containing 88C	Protein Coding	Q9P219	51	GC14M091271	3.1713	https://www.genecards.org/cgi-bin/carddisp.pl?gene=CCDC88C
CIB2	Calcium And Integrin Binding Family Member 2	Protein Coding	O75838	51	GC15M078104	3.1713	https://www.genecards.org/cgi-bin/carddisp.pl?gene=CIB2
CWC27	CWC27 Spliceosome Associated Cyclophilin	Protein Coding	Q6UX04	51	GC05P064768	3.1713	https://www.genecards.org/cgi-bin/carddisp.pl?gene=CWC27
HOGA1	4-Hydroxy-2-Oxoglutarate Aldolase 1	Protein Coding	Q86XE5	51	GC10P116320	3.1713	https://www.genecards.org/cgi-bin/carddisp.pl?gene=HOGA1
HPS5	HPS5 Biogenesis Of Lysosomal Organelles Complex 2 Subunit 2	Protein Coding	Q9UPZ3	51	GC11M018278	3.1713	https://www.genecards.org/cgi-bin/carddisp.pl?gene=HPS5
MED17	Mediator Complex Subunit 17	Protein Coding	Q9NVC6	51	GC11P093784	3.1713	https://www.genecards.org/cgi-bin/carddisp.pl?gene=MED17
MKKS	MKKS Centrosomal Shuttling Protein	Protein Coding	Q9NPJ1	51	GC20M010508	3.1713	https://www.genecards.org/cgi-bin/carddisp.pl?gene=MKKS
NPHP3	Nephrocystin 3	Protein Coding	Q7Z494	51	GC03M132683	3.1713	https://www.genecards.org/cgi-bin/carddisp.pl?gene=NPHP3
PEX11B	Peroxisomal Biogenesis Factor 11 Beta	Protein Coding	O96011	51	GC01M145911	3.1713	https://www.genecards.org/cgi-bin/carddisp.pl?gene=PEX11B
PEX13	Peroxisomal Biogenesis Factor 13	Protein Coding	Q92968	51	GC02P061017	3.1713	https://www.genecards.org/cgi-bin/carddisp.pl?gene=PEX13
RNASEH2C	Ribonuclease H2 Subunit C	Protein Coding	Q8TDP1	51	GC11M065714	3.1713	https://www.genecards.org/cgi-bin/carddisp.pl?gene=RNASEH2C
SKIC3	SKI3 Subunit Of Superkiller Complex	Protein Coding	Q6PGP7	51	GC05M095461	3.1713	https://www.genecards.org/cgi-bin/carddisp.pl?gene=SKIC3
SLC4A11	Solute Carrier Family 4 Member 11	Protein Coding	Q8NBS3	51	GC20M004231	3.1713	https://www.genecards.org/cgi-bin/carddisp.pl?gene=SLC4A11
TCTN1	Tectonic Family Member 1	Protein Coding	Q2MV58	51	GC12P110614	3.1713	https://www.genecards.org/cgi-bin/carddisp.pl?gene=TCTN1
TCTN2	Tectonic Family Member 2	Protein Coding	Q96GX1	51	GC12P123671	3.1713	https://www.genecards.org/cgi-bin/carddisp.pl?gene=TCTN2
VPS45	Vacuolar Protein Sorting 45 Homolog	Protein Coding	Q9NRW7	51	GC01P170179	3.1713	https://www.genecards.org/cgi-bin/carddisp.pl?gene=VPS45
ARL13B	ADP Ribosylation Factor Like GTPase 13B	Protein Coding	Q3SXY8	50	GC03P093980	3.1713	https://www.genecards.org/cgi-bin/carddisp.pl?gene=ARL13B
BLOC1S6	Biogenesis Of Lysosomal Organelles Complex 1 Subunit 6	Protein Coding	Q9UL45	50	GC15P175260	3.1713	https://www.genecards.org/cgi-bin/carddisp.pl?gene=BLOC1S6
CEP104	Centrosomal Protein 104	Protein Coding	O60308	50	GC01M003812	3.1713	https://www.genecards.org/cgi-bin/carddisp.pl?gene=CEP104
CERKL	Ceramide Kinase Like	Protein Coding	Q49MI3	50	GC02M181536	3.1713	https://www.genecards.org/cgi-bin/carddisp.pl?gene=CERKL
HPS3	HPS3 Biogenesis Of Lysosomal Organelles Complex 2 Subunit 1	Protein Coding	Q969F9	50	GC03P149129	3.1713	https://www.genecards.org/cgi-bin/carddisp.pl?gene=HPS3
HYLS1	HYLS1 Centriolar And Ciliogenesis Associated	Protein Coding	Q96M11	50	GC11P125883	3.1713	https://www.genecards.org/cgi-bin/carddisp.pl?gene=HYLS1
KCTD7	Potassium Channel Tetramerization Domain Containing 7	Protein Coding	Q96MP8	50	GC07P066628	3.1713	https://www.genecards.org/cgi-bin/carddisp.pl?gene=KCTD7
LCA5	Lebercilin LCA5	Protein Coding	Q86VQ0	50	GC06M079484	3.1713	https://www.genecards.org/cgi-bin/carddisp.pl?gene=LCA5
LYST	Lysosomal Trafficking Regulator	Protein Coding	Q99698	50	GC01M235661	3.1713	https://www.genecards.org/cgi-bin/carddisp.pl?gene=LYST
NIPAL4	NIPA Like Domain Containing 4	Protein Coding	Q0D2K0	50	GC05P157460	3.1713	https://www.genecards.org/cgi-bin/carddisp.pl?gene=NIPAL4
PEX16	Peroxisomal Biogenesis Factor 16	Protein Coding	Q9Y5Y5	50	GC11M132446	3.1713	https://www.genecards.org/cgi-bin/carddisp.pl?gene=PEX16
RFXANK	Regulatory Factor X Associated Ankyrin Containing Protein	Protein Coding	O14593	50	GC19P019192	3.1713	https://www.genecards.org/cgi-bin/carddisp.pl?gene=RFXANK
SP110	SP110 Nuclear Body Protein	Protein Coding	Q9HB58	50	GC02M230167	3.1713	https://www.genecards.org/cgi-bin/carddisp.pl?gene=SP110
STAP1	Signal Transducing Adaptor Family Member 1	Protein Coding	Q9ULZ2	50	GC04P067558	3.1713	https://www.genecards.org/cgi-bin/carddisp.pl?gene=STAP1
TMEM138	Transmembrane Protein 138	Protein Coding	Q9NPI0	50	GC11P098618	3.1713	https://www.genecards.org/cgi-bin/carddisp.pl?gene=TMEM138
USH1G	USH1 Protein Network Component Sans	Protein Coding	Q495M9	50	GC17M074916	3.1713	https://www.genecards.org/cgi-bin/carddisp.pl?gene=USH1G
USH2A	Usherin	Protein Coding	O75445	50	GC01M215622	3.1713	https://www.genecards.org/cgi-bin/carddisp.pl?gene=USH2A
ZBTB24	Zinc Finger And BTB Domain Containing 24	Protein Coding	O43167	50	GC06M109476	3.1713	https://www.genecards.org/cgi-bin/carddisp.pl?gene=ZBTB24
FRAS1	Fraser Extracellular Matrix Complex Subunit 1	Protein Coding	Q86XX4	49	GC04P078057	3.1713	https://www.genecards.org/cgi-bin/carddisp.pl?gene=FRAS1
HPS6	HPS6 Biogenesis Of Lysosomal Organelles Complex 2 Subunit 3	Protein Coding	Q86YV9	49	GC10P102065	3.1713	https://www.genecards.org/cgi-bin/carddisp.pl?gene=HPS6
POU3F4	POU Class 3 Homeobox 4	Protein Coding	P49335	49	GC0XP083508	3.1713	https://www.genecards.org/cgi-bin/carddisp.pl?gene=POU3F4
SPG21	SPG21 Abhydrolase Domain Containing, Maspardin	Protein Coding	Q9NZD8	49	GC15M064963	3.1713	https://www.genecards.org/cgi-bin/carddisp.pl?gene=SPG21
FREM2	FRAS1 Related Extracellular Matrix 2	Protein Coding	Q5SZK8	48	GC13P038687	3.1713	https://www.genecards.org/cgi-bin/carddisp.pl?gene=FREM2
HYCC1	Hyccin PI4KA Lipid Kinase Complex Subunit 1	Protein Coding	Q9BYI3	48	GC07M022936	3.1713	https://www.genecards.org/cgi-bin/carddisp.pl?gene=HYCC1
MFSD8	Major Facilitator Superfamily Domain Containing 8	Protein Coding	Q8NHS3	48	GC04M127917	3.1713	https://www.genecards.org/cgi-bin/carddisp.pl?gene=MFSD8
RD3	RD3 Regulator Of GUCY2D	Protein Coding	Q7Z3Z2	48	GC01M211476	3.1713	https://www.genecards.org/cgi-bin/carddisp.pl?gene=RD3
RNASEH2B	Ribonuclease H2 Subunit B	Protein Coding	Q5TBB1	48	GC13P050909	3.1713	https://www.genecards.org/cgi-bin/carddisp.pl?gene=RNASEH2B
SPATA7	Spermatogenesis Associated 7	Protein Coding	Q9P0W8	48	GC14P088384	3.1713	https://www.genecards.org/cgi-bin/carddisp.pl?gene=SPATA7
TMEM237	Transmembrane Protein 237	Protein Coding	Q96Q45	48	GC02M201620	3.1713	https://www.genecards.org/cgi-bin/carddisp.pl?gene=TMEM237
B9D1	B9 Domain Containing 1	Protein Coding	Q9UPM9	47	GC17M019334	3.1713	https://www.genecards.org/cgi-bin/carddisp.pl?gene=B9D1
BLOC1S3	Biogenesis Of Lysosomal Organelles Complex 1 Subunit 3	Protein Coding	Q6QNY0	47	GC19P045178	3.1713	https://www.genecards.org/cgi-bin/carddisp.pl?gene=BLOC1S3
CYP4F22	Cytochrome P450 Family 4 Subfamily F Member 22	Protein Coding	Q6NT55	47	GC19P015508	3.1713	https://www.genecards.org/cgi-bin/carddisp.pl?gene=CYP4F22
SDR9C7	Short Chain Dehydrogenase/Reductase Family 9C Member 7	Protein Coding	Q8NEX9	47	GC12M056923	3.1713	https://www.genecards.org/cgi-bin/carddisp.pl?gene=SDR9C7
WHRN	Whirlin	Protein Coding	Q9P202	47	GC09M118876	3.1713	https://www.genecards.org/cgi-bin/carddisp.pl?gene=WHRN
BBS12	Bardet-Biedl Syndrome 12	Protein Coding	Q6ZW61	46	GC04P122702	3.1713	https://www.genecards.org/cgi-bin/carddisp.pl?gene=BBS12
PNPLA1	Patatin Like Phospholipase Domain Containing 1	Protein Coding	Q8N8W4	46	GC06P156440	3.1713	https://www.genecards.org/cgi-bin/carddisp.pl?gene=PNPLA1
RFXAP	Regulatory Factor X Associated Protein	Protein Coding	O00287	46	GC13P036819	3.1713	https://www.genecards.org/cgi-bin/carddisp.pl?gene=RFXAP
FAM161A	FAM161 Centrosomal Protein A	Protein Coding	Q3B820	45	GC02M061792	3.1713	https://www.genecards.org/cgi-bin/carddisp.pl?gene=FAM161A
SYNE4	Spectrin Repeat Containing Nuclear Envelope Family Member 4	Protein Coding	Q8N205	41	GC19M036003	3.1713	https://www.genecards.org/cgi-bin/carddisp.pl?gene=SYNE4
PRCD	Photoreceptor Disc Component	Protein Coding	Q00LT1	40	GC17P076527	3.1713	https://www.genecards.org/cgi-bin/carddisp.pl?gene=PRCD
CANT1	Calcium Activated Nucleotidase 1	Protein Coding	Q8WVQ1	56	GC17M090491	3.16951	https://www.genecards.org/cgi-bin/carddisp.pl?gene=CANT1
PLIN2	Perilipin 2	Protein Coding	Q99541	55	GC09M019290	3.16664	https://www.genecards.org/cgi-bin/carddisp.pl?gene=PLIN2
XYLT2	Xylosyltransferase 2	Protein Coding	Q9H1B5	58	GC17P134090	3.1623	https://www.genecards.org/cgi-bin/carddisp.pl?gene=XYLT2
GAL	Galanin And GMAP Prepropeptide	Protein Coding	P22466	57	GC11P099196	3.1618	https://www.genecards.org/cgi-bin/carddisp.pl?gene=GAL
FLNB	Filamin B	Protein Coding	O75369	60	GC03P058008	3.16098	https://www.genecards.org/cgi-bin/carddisp.pl?gene=FLNB
FABP4	Fatty Acid Binding Protein 4	Protein Coding	P15090	55	GC08M081478	3.15908	https://www.genecards.org/cgi-bin/carddisp.pl?gene=FABP4
VPS72	Vacuolar Protein Sorting 72 Homolog	Protein Coding	Q15906	46	GC01M151176	3.15899	https://www.genecards.org/cgi-bin/carddisp.pl?gene=VPS72
VWA7	Von Willebrand Factor A Domain Containing 7	Protein Coding	Q9Y334	40	GC06M100310	3.15899	https://www.genecards.org/cgi-bin/carddisp.pl?gene=VWA7
IFNA1	Interferon Alpha 1	Protein Coding	P01562	51	GC09P021872	3.1585	https://www.genecards.org/cgi-bin/carddisp.pl?gene=IFNA1
MMP1	Matrix Metallopeptidase 1	Protein Coding	P03956	62	GC11M133503	3.15828	https://www.genecards.org/cgi-bin/carddisp.pl?gene=MMP1
AGTR2	Angiotensin II Receptor Type 2	Protein Coding	P50052	56	GC0XP116170	3.15764	https://www.genecards.org/cgi-bin/carddisp.pl?gene=AGTR2
ITLN1	Intelectin 1	Protein Coding	Q8WWA0	50	GC01M160876	3.1529	https://www.genecards.org/cgi-bin/carddisp.pl?gene=ITLN1
ITGA4	Integrin Subunit Alpha 4	Protein Coding	P13612	62	GC02P181483	3.15183	https://www.genecards.org/cgi-bin/carddisp.pl?gene=ITGA4
ALDH18A1	Aldehyde Dehydrogenase 18 Family Member A1	Protein Coding	P54886	58	GC10M095605	3.15102	https://www.genecards.org/cgi-bin/carddisp.pl?gene=ALDH18A1
SBDS	SBDS Ribosome Maturation Factor	Protein Coding	Q9Y3A5	55	GC07M066987	3.15102	https://www.genecards.org/cgi-bin/carddisp.pl?gene=SBDS
DNAL1	Dynein Axonemal Light Chain 1	Protein Coding	Q4LDG9	51	GC14P073644	3.15102	https://www.genecards.org/cgi-bin/carddisp.pl?gene=DNAL1
GHRHR	Growth Hormone Releasing Hormone Receptor	Protein Coding	Q02643	55	GC07P030938	3.14995	https://www.genecards.org/cgi-bin/carddisp.pl?gene=GHRHR
CAMP	Cathelicidin Antimicrobial Peptide	Protein Coding	P49913	53	GC03P061472	3.14877	https://www.genecards.org/cgi-bin/carddisp.pl?gene=CAMP
MSH6	MutS Homolog 6	Protein Coding	P52701	61	GC02P047695	3.14842	https://www.genecards.org/cgi-bin/carddisp.pl?gene=MSH6
GRM8	Glutamate Metabotropic Receptor 8	Protein Coding	O00222	57	GC07M126438	3.14842	https://www.genecards.org/cgi-bin/carddisp.pl?gene=GRM8
PPRC1	PPARG Related Coactivator 1	Protein Coding	Q5VV67	49	GC10P102119	3.14842	https://www.genecards.org/cgi-bin/carddisp.pl?gene=PPRC1
DNASE1L1	Deoxyribonuclease 1 Like 1	Protein Coding	P49184	48	GC0XM154401	3.14791	https://www.genecards.org/cgi-bin/carddisp.pl?gene=DNASE1L1
PECAM1	Platelet And Endothelial Cell Adhesion Molecule 1	Protein Coding	P16284	53	GC17M064319	3.14719	https://www.genecards.org/cgi-bin/carddisp.pl?gene=PECAM1
ANK1	Ankyrin 1	Protein Coding	P16157	58	GC08M041653	3.14649	https://www.genecards.org/cgi-bin/carddisp.pl?gene=ANK1
PXDNL	Peroxidasin Like	Protein Coding	A1KZ92	45	GC08M051319	3.14546	https://www.genecards.org/cgi-bin/carddisp.pl?gene=PXDNL
ATP13A3	ATPase 13A3	Protein Coding	Q9H7F0	52	GC03M194402	3.14515	https://www.genecards.org/cgi-bin/carddisp.pl?gene=ATP13A3
ATXN7	Ataxin 7	Protein Coding	O15265	54	GC03P063892	3.14325	https://www.genecards.org/cgi-bin/carddisp.pl?gene=ATXN7
MMP14	Matrix Metallopeptidase 14	Protein Coding	P50281	63	GC14P051698	3.14091	https://www.genecards.org/cgi-bin/carddisp.pl?gene=MMP14
SERPINA6	Serpin Family A Member 6	Protein Coding	P08185	58	GC14M122025	3.14056	https://www.genecards.org/cgi-bin/carddisp.pl?gene=SERPINA6
NAV1	Neuron Navigator 1	Protein Coding	Q8NEY1	48	GC01P201649	3.13332	https://www.genecards.org/cgi-bin/carddisp.pl?gene=NAV1
ANKRD2	Ankyrin Repeat Domain 2	Protein Coding	Q9GZV1	50	GC10P097572	3.13201	https://www.genecards.org/cgi-bin/carddisp.pl?gene=ANKRD2
ITGA2B	Integrin Subunit Alpha 2b	Protein Coding	P08514	63	GC17M089470	3.13176	https://www.genecards.org/cgi-bin/carddisp.pl?gene=ITGA2B
NPPC	Natriuretic Peptide C	Protein Coding	P23582	53	GC02M231921	3.12361	https://www.genecards.org/cgi-bin/carddisp.pl?gene=NPPC
HLA-DRB1	Major Histocompatibility Complex, Class II, DR Beta 1	Protein Coding	P01911	59	GC06M100352	3.11684	https://www.genecards.org/cgi-bin/carddisp.pl?gene=HLA-DRB1
ASCC1	Activating Signal Cointegrator 1 Complex Subunit 1	Protein Coding	Q8N9N2	52	GC10M072096	3.11671	https://www.genecards.org/cgi-bin/carddisp.pl?gene=ASCC1
TRIP4	Thyroid Hormone Receptor Interactor 4	Protein Coding	Q15650	52	GC15P175663	3.11671	https://www.genecards.org/cgi-bin/carddisp.pl?gene=TRIP4
BAX	BCL2 Associated X, Apoptosis Regulator	Protein Coding	Q07812	64	GC19P048954	3.11331	https://www.genecards.org/cgi-bin/carddisp.pl?gene=BAX
AMBP	Alpha-1-Microglobulin/Bikunin Precursor	Protein Coding	P02760	56	GC09M114060	3.10765	https://www.genecards.org/cgi-bin/carddisp.pl?gene=AMBP
KCNA3	Potassium Voltage-Gated Channel Subfamily A Member 3	Protein Coding	P22001	55	GC01M110654	3.10603	https://www.genecards.org/cgi-bin/carddisp.pl?gene=KCNA3
CDH5	Cadherin 5	Protein Coding	P33151	59	GC16P066366	3.1054	https://www.genecards.org/cgi-bin/carddisp.pl?gene=CDH5
MAPK1	Mitogen-Activated Protein Kinase 1	Protein Coding	P28482	65	GC22M021759	3.10536	https://www.genecards.org/cgi-bin/carddisp.pl?gene=MAPK1
IGFBP4	Insulin Like Growth Factor Binding Protein 4	Protein Coding	P22692	56	GC17P040443	3.10506	https://www.genecards.org/cgi-bin/carddisp.pl?gene=IGFBP4
SERPINA3	Serpin Family A Member 3	Protein Coding	P01011	56	GC14P094612	3.10355	https://www.genecards.org/cgi-bin/carddisp.pl?gene=SERPINA3
UGT1A1	UDP Glucuronosyltransferase Family 1 Member A1	Protein Coding	P22309	63	GC02P233760	3.10134	https://www.genecards.org/cgi-bin/carddisp.pl?gene=UGT1A1
SCNN1B	Sodium Channel Epithelial 1 Subunit Beta	Protein Coding	P51168	61	GC16P023278	3.10134	https://www.genecards.org/cgi-bin/carddisp.pl?gene=SCNN1B
CST3	Cystatin C	Protein Coding	P01034	56	GC20M024131	3.10102	https://www.genecards.org/cgi-bin/carddisp.pl?gene=CST3
PENK	Proenkephalin	Protein Coding	P01210	50	GC08M056436	3.09524	https://www.genecards.org/cgi-bin/carddisp.pl?gene=PENK
MYOZ1	Myozenin 1	Protein Coding	Q9NP98	48	GC10M073631	3.09403	https://www.genecards.org/cgi-bin/carddisp.pl?gene=MYOZ1
LTA	Lymphotoxin Alpha	Protein Coding	P01374	55	GC06P156242	3.09128	https://www.genecards.org/cgi-bin/carddisp.pl?gene=LTA
NHERF2	NHERF Family PDZ Scaffold Protein 2	Protein Coding	Q15599	48	GC16P111628	3.0875	https://www.genecards.org/cgi-bin/carddisp.pl?gene=NHERF2
SREBF2	Sterol Regulatory Element Binding Transcription Factor 2	Protein Coding	Q12772	55	GC22P041833	3.08488	https://www.genecards.org/cgi-bin/carddisp.pl?gene=SREBF2
CYP11B2	Cytochrome P450 Family 11 Subfamily B Member 2	Protein Coding	P19099	59	GC08M142910	3.08408	https://www.genecards.org/cgi-bin/carddisp.pl?gene=CYP11B2
NR1D2	Nuclear Receptor Subfamily 1 Group D Member 2	Protein Coding	Q14995	50	GC03P023945	3.08394	https://www.genecards.org/cgi-bin/carddisp.pl?gene=NR1D2
SF3A3	Splicing Factor 3a Subunit 3	Protein Coding	Q12874	49	GC01M037956	3.08394	https://www.genecards.org/cgi-bin/carddisp.pl?gene=SF3A3
HERPUD1	Homocysteine Inducible ER Protein With Ubiquitin Like Domain 1	Protein Coding	Q15011	46	GC16P056932	3.08394	https://www.genecards.org/cgi-bin/carddisp.pl?gene=HERPUD1
MAP3K8	Mitogen-Activated Protein Kinase Kinase Kinase 8	Protein Coding	P41279	59	GC10P030915	3.08368	https://www.genecards.org/cgi-bin/carddisp.pl?gene=MAP3K8
PFKP	Phosphofructokinase, Platelet	Protein Coding	Q01813	57	GC10P003066	3.08331	https://www.genecards.org/cgi-bin/carddisp.pl?gene=PFKP
SEPTIN9	Septin 9	Protein Coding	Q9UHD8	53	GC17P134677	3.08296	https://www.genecards.org/cgi-bin/carddisp.pl?gene=SEPTIN9
IFIH1	Interferon Induced With Helicase C Domain 1	Protein Coding	Q9BYX4	61	GC02M162267	3.07755	https://www.genecards.org/cgi-bin/carddisp.pl?gene=IFIH1
RBBP8	RB Binding Protein 8, Endonuclease	Protein Coding	Q99708	56	GC18P022798	3.07755	https://www.genecards.org/cgi-bin/carddisp.pl?gene=RBBP8
CIAO1	Cytosolic Iron-Sulfur Assembly Component 1	Protein Coding	O76071	52	GC02P098423	3.07755	https://www.genecards.org/cgi-bin/carddisp.pl?gene=CIAO1
FGF16	Fibroblast Growth Factor 16	Protein Coding	O43320	51	GC0XP077447	3.07755	https://www.genecards.org/cgi-bin/carddisp.pl?gene=FGF16
PARP1	Poly(ADP-Ribose) Polymerase 1	Protein Coding	P09874	63	GC01M226360	3.076	https://www.genecards.org/cgi-bin/carddisp.pl?gene=PARP1
CD69	CD69 Molecule	Protein Coding	Q07108	54	GC12M033105	3.076	https://www.genecards.org/cgi-bin/carddisp.pl?gene=CD69
ANG	Angiogenin	Protein Coding	P03950	58	GC14P051502	3.07597	https://www.genecards.org/cgi-bin/carddisp.pl?gene=ANG
GABRB2	Gamma-Aminobutyric Acid Type A Receptor Subunit Beta2	Protein Coding	P47870	61	GC05M161288	3.07561	https://www.genecards.org/cgi-bin/carddisp.pl?gene=GABRB2
ROR2	Receptor Tyrosine Kinase Like Orphan Receptor 2	Protein Coding	Q01974	61	GC09M118052	3.07561	https://www.genecards.org/cgi-bin/carddisp.pl?gene=ROR2
UBE3A	Ubiquitin Protein Ligase E3A	Protein Coding	Q05086	61	GC15M025333	3.07561	https://www.genecards.org/cgi-bin/carddisp.pl?gene=UBE3A
TREM2	Triggering Receptor Expressed On Myeloid Cells 2	Protein Coding	Q9NZC2	56	GC06M100502	3.07561	https://www.genecards.org/cgi-bin/carddisp.pl?gene=TREM2
MAFB	MAF BZIP Transcription Factor B	Protein Coding	Q9Y5Q3	55	GC20M040685	3.07561	https://www.genecards.org/cgi-bin/carddisp.pl?gene=MAFB
TRPC4	Transient Receptor Potential Cation Channel Subfamily C Member 4	Protein Coding	Q9UBN4	55	GC13M041657	3.07561	https://www.genecards.org/cgi-bin/carddisp.pl?gene=TRPC4
CADPS	Calcium Dependent Secretion Activator	Protein Coding	Q9ULU8	54	GC03M062398	3.07561	https://www.genecards.org/cgi-bin/carddisp.pl?gene=CADPS
MAGI2	Membrane Associated Guanylate Kinase, WW And PDZ Domain Containing 2	Protein Coding	Q86UL8	54	GC07M078017	3.07561	https://www.genecards.org/cgi-bin/carddisp.pl?gene=MAGI2
PREX2	Phosphatidylinositol-3,4,5-Trisphosphate Dependent Rac Exchange Factor 2	Protein Coding	Q70Z35	52	GC08P067952	3.07561	https://www.genecards.org/cgi-bin/carddisp.pl?gene=PREX2
SORCS1	Sortilin Related VPS10 Domain Containing Receptor 1	Protein Coding	Q8WY21	52	GC10M106573	3.07561	https://www.genecards.org/cgi-bin/carddisp.pl?gene=SORCS1
SYNE1	Spectrin Repeat Containing Nuclear Envelope Protein 1	Protein Coding	Q8NF91	52	GC06M152121	3.07561	https://www.genecards.org/cgi-bin/carddisp.pl?gene=SYNE1
TSPAN5	Tetraspanin 5	Protein Coding	P62079	52	GC04M098470	3.07561	https://www.genecards.org/cgi-bin/carddisp.pl?gene=TSPAN5
BMPER	BMP Binding Endothelial Regulator	Protein Coding	Q8N8U9	51	GC07P034022	3.07561	https://www.genecards.org/cgi-bin/carddisp.pl?gene=BMPER
CAND1	Cullin Associated And Neddylation Dissociated 1	Protein Coding	Q86VP6	51	GC12P068147	3.07561	https://www.genecards.org/cgi-bin/carddisp.pl?gene=CAND1
DNAH9	Dynein Axonemal Heavy Chain 9	Protein Coding	Q9NYC9	50	GC17P011598	3.07561	https://www.genecards.org/cgi-bin/carddisp.pl?gene=DNAH9
ARPP21	CAMP Regulated Phosphoprotein 21	Protein Coding	Q9UBL0	48	GC03P035680	3.07561	https://www.genecards.org/cgi-bin/carddisp.pl?gene=ARPP21
SLC10A7	Solute Carrier Family 10 Member 7	Protein Coding	Q0GE19	47	GC04M146253	3.07561	https://www.genecards.org/cgi-bin/carddisp.pl?gene=SLC10A7
SPATA18	Spermatogenesis Associated 18	Protein Coding	Q8TC71	47	GC04P052051	3.07561	https://www.genecards.org/cgi-bin/carddisp.pl?gene=SPATA18
CCDC171	Coiled-Coil Domain Containing 171	Protein Coding	Q6TFL3	44	GC09P016254	3.07561	https://www.genecards.org/cgi-bin/carddisp.pl?gene=CCDC171
THSD7B	Thrombospondin Type 1 Domain Containing 7B	Protein Coding	Q9C0I4	44	GC02P136765	3.07561	https://www.genecards.org/cgi-bin/carddisp.pl?gene=THSD7B
NPAP1	Nuclear Pore Associated Protein 1	Protein Coding	Q9NZP6	42	GC15P024675	3.07561	https://www.genecards.org/cgi-bin/carddisp.pl?gene=NPAP1
ALDH4A1	Aldehyde Dehydrogenase 4 Family Member A1	Protein Coding	P30038	56	GC01M018871	3.07341	https://www.genecards.org/cgi-bin/carddisp.pl?gene=ALDH4A1
SLC18A3	Solute Carrier Family 18 Member A3	Protein Coding	Q16572	54	GC10P049610	3.07341	https://www.genecards.org/cgi-bin/carddisp.pl?gene=SLC18A3
NR3C2	Nuclear Receptor Subfamily 3 Group C Member 2	Protein Coding	P08235	59	GC04M148078	3.06948	https://www.genecards.org/cgi-bin/carddisp.pl?gene=NR3C2
ENTPD1	Ectonucleoside Triphosphate Diphosphohydrolase 1	Protein Coding	P49961	62	GC10P116239	3.06529	https://www.genecards.org/cgi-bin/carddisp.pl?gene=ENTPD1
[truncated: 4,910 more rows]

## Sheet: Table S3
Table S3 Macrophage-related genes
Gene Symbol	Description	Category	Uniprot ID	Gifts	GC Id	Relevance score	GeneCards Link
CSF1	Colony Stimulating Factor 1	Protein Coding	P09603	57	GC01P111495	48.4906	https://www.genecards.org/cgi-bin/carddisp.pl?gene=CSF1
TNF	Tumor Necrosis Factor	Protein Coding	P01375	65	GC06P173080	37.6958	https://www.genecards.org/cgi-bin/carddisp.pl?gene=TNF
IL10	Interleukin 10	Protein Coding	P22301	60	GC01M206767	30.2247	https://www.genecards.org/cgi-bin/carddisp.pl?gene=IL10
MST1	Macrophage Stimulating 1	Protein Coding	P26927	58	GC03M049683	28.4712	https://www.genecards.org/cgi-bin/carddisp.pl?gene=MST1
IFNG	Interferon Gamma	Protein Coding	P01579	63	GC12M068154	27.9394	https://www.genecards.org/cgi-bin/carddisp.pl?gene=IFNG
MPEG1	Macrophage Expressed 1	Protein Coding	Q2M385	46	GC11M059208	27.7105	https://www.genecards.org/cgi-bin/carddisp.pl?gene=MPEG1
CCL3	C-C Motif Chemokine Ligand 3	Protein Coding	P10147	54	GC17M036088	27.561	https://www.genecards.org/cgi-bin/carddisp.pl?gene=CCL3
MST1R	Macrophage Stimulating 1 Receptor	Protein Coding	Q04912	62	GC03M054540	27.4261	https://www.genecards.org/cgi-bin/carddisp.pl?gene=MST1R
MARCO	Macrophage Receptor With Collagenous Structure	Protein Coding	Q9UEW3	47	GC02P118942	25.1465	https://www.genecards.org/cgi-bin/carddisp.pl?gene=MARCO
IL6	Interleukin 6	Protein Coding	P05231	64	GC07P022725	24.7666	https://www.genecards.org/cgi-bin/carddisp.pl?gene=IL6
CD163	CD163 Molecule	Protein Coding	Q86VB7	58	GC12M034465	24.6061	https://www.genecards.org/cgi-bin/carddisp.pl?gene=CD163
MAEA	Macrophage Erythroblast Attacher, E3 Ubiquitin Ligase	Protein Coding	Q7L5Y9	49	GC04P001289	23.1676	https://www.genecards.org/cgi-bin/carddisp.pl?gene=MAEA
TLR4	Toll Like Receptor 4	Protein Coding	O00206	64	GC09P117704	22.891	https://www.genecards.org/cgi-bin/carddisp.pl?gene=TLR4
CSF2RB	Colony Stimulating Factor 2 Receptor Subunit Beta	Protein Coding	P32927	59	GC22P036913	21.9643	https://www.genecards.org/cgi-bin/carddisp.pl?gene=CSF2RB
CD68	CD68 Molecule	Protein Coding	P34810	53	GC17P007579	21.676	https://www.genecards.org/cgi-bin/carddisp.pl?gene=CD68
TLR2	Toll Like Receptor 2	Protein Coding	O60603	65	GC04P153684	20.352	https://www.genecards.org/cgi-bin/carddisp.pl?gene=TLR2
NLRC4	NLR Family CARD Domain Containing 4	Protein Coding	Q9NPP4	56	GC02M032224	20.1012	https://www.genecards.org/cgi-bin/carddisp.pl?gene=NLRC4
ABCA1	ATP Binding Cassette Subfamily A Member 1	Protein Coding	O95477	61	GC09M104781	19.6132	https://www.genecards.org/cgi-bin/carddisp.pl?gene=ABCA1
CD4	CD4 Molecule	Protein Coding	P01730	63	GC12P006786	19.2952	https://www.genecards.org/cgi-bin/carddisp.pl?gene=CD4
NLRP3	NLR Family Pyrin Domain Containing 3	Protein Coding	Q96P20	62	GC01P247583	19.186	https://www.genecards.org/cgi-bin/carddisp.pl?gene=NLRP3
MRC1	Mannose Receptor C-Type 1	Protein Coding	P22897	52	GC10P017809	18.9959	https://www.genecards.org/cgi-bin/carddisp.pl?gene=MRC1
ITGAM	Integrin Subunit Alpha M	Protein Coding	P11215	62	GC16P113208	18.9496	https://www.genecards.org/cgi-bin/carddisp.pl?gene=ITGAM
IL4	Interleukin 4	Protein Coding	P05112	59	GC05P132673	18.7393	https://www.genecards.org/cgi-bin/carddisp.pl?gene=IL4
NOS2	Nitric Oxide Synthase 2	Protein Coding	P35228	62	GC17M027756	18.7026	https://www.genecards.org/cgi-bin/carddisp.pl?gene=NOS2
MMP9	Matrix Metallopeptidase 9	Protein Coding	P14780	66	GC20P046008	17.8853	https://www.genecards.org/cgi-bin/carddisp.pl?gene=MMP9
SLC11A1	Solute Carrier Family 11 Member 1	Protein Coding	P49279	59	GC02P218382	17.7865	https://www.genecards.org/cgi-bin/carddisp.pl?gene=SLC11A1
STAT1	Signal Transducer And Activator Of Transcription 1	Protein Coding	P42224	66	GC02M190908	17.5452	https://www.genecards.org/cgi-bin/carddisp.pl?gene=STAT1
MMP12	Matrix Metallopeptidase 12	Protein Coding	P39900	59	GC11M102862	17.2129	https://www.genecards.org/cgi-bin/carddisp.pl?gene=MMP12
PPARG	Peroxisome Proliferator Activated Receptor Gamma	Protein Coding	P37231	66	GC03P012287	17.1091	https://www.genecards.org/cgi-bin/carddisp.pl?gene=PPARG
NFKB1	Nuclear Factor Kappa B Subunit 1	Protein Coding	P19838	66	GC04P102501	17.0575	https://www.genecards.org/cgi-bin/carddisp.pl?gene=NFKB1
CCR1	C-C Motif Chemokine Receptor 1	Protein Coding	P32246	57	GC03M046218	16.8506	https://www.genecards.org/cgi-bin/carddisp.pl?gene=CCR1
IL18	Interleukin 18	Protein Coding	Q14116	57	GC11M112143	16.2688	https://www.genecards.org/cgi-bin/carddisp.pl?gene=IL18
CCL18	C-C Motif Chemokine Ligand 18	Protein Coding	P55774	49	GC17P036064	16.2528	https://www.genecards.org/cgi-bin/carddisp.pl?gene=CCL18
MMD2	Monocyte To Macrophage Differentiation Associated 2	Protein Coding	Q8IY49	40	GC07M004892	16.1979	https://www.genecards.org/cgi-bin/carddisp.pl?gene=MMD2
PRF1	Perforin 1	Protein Coding	P14222	60	GC10M070597	15.9727	https://www.genecards.org/cgi-bin/carddisp.pl?gene=PRF1
UNC13D	Unc-13 Homolog D	Protein Coding	Q70J99	57	GC17M075827	15.7986	https://www.genecards.org/cgi-bin/carddisp.pl?gene=UNC13D
CD36	CD36 Molecule (CD36 Blood Group)	Protein Coding	P16671	63	GC07P080369	15.7834	https://www.genecards.org/cgi-bin/carddisp.pl?gene=CD36
STAT3	Signal Transducer And Activator Of Transcription 3	Protein Coding	P40763	67	GC17M042313	15.6924	https://www.genecards.org/cgi-bin/carddisp.pl?gene=STAT3
TGFB1	Transforming Growth Factor Beta 1	Protein Coding	P01137	66	GC19M041301	15.4483	https://www.genecards.org/cgi-bin/carddisp.pl?gene=TGFB1
ABCG1	ATP Binding Cassette Subfamily G Member 1	Protein Coding	P45844	56	GC21P042199	15.0887	https://www.genecards.org/cgi-bin/carddisp.pl?gene=ABCG1
APOE	Apolipoprotein E	Protein Coding	P02649	63	GC19P143132	14.7799	https://www.genecards.org/cgi-bin/carddisp.pl?gene=APOE
CES1	Carboxylesterase 1	Protein Coding	P23141	61	GC16M055836	14.2044	https://www.genecards.org/cgi-bin/carddisp.pl?gene=CES1
TNFRSF1A	TNF Receptor Superfamily Member 1A	Protein Coding	P19438	63	GC12M006328	14.1507	https://www.genecards.org/cgi-bin/carddisp.pl?gene=TNFRSF1A
CXCR4	C-X-C Motif Chemokine Receptor 4	Protein Coding	P61073	66	GC02M136114	14.0758	https://www.genecards.org/cgi-bin/carddisp.pl?gene=CXCR4
MAPK1	Mitogen-Activated Protein Kinase 1	Protein Coding	P28482	66	GC22M021759	13.9698	https://www.genecards.org/cgi-bin/carddisp.pl?gene=MAPK1
JUN	Jun Proto-Oncogene, AP-1 Transcription Factor Subunit	Protein Coding	P05412	63	GC01M058780	13.8116	https://www.genecards.org/cgi-bin/carddisp.pl?gene=JUN
CCR2	C-C Motif Chemokine Receptor 2	Protein Coding	P41597	58	GC03P063058	13.6548	https://www.genecards.org/cgi-bin/carddisp.pl?gene=CCR2
ITGB2	Integrin Subunit Beta 2	Protein Coding	P05107	63	GC21M044885	13.3688	https://www.genecards.org/cgi-bin/carddisp.pl?gene=ITGB2
PIK3CG	Phosphatidylinositol-4,5-Bisphosphate 3-Kinase Catalytic Subunit Gamma	Protein Coding	P48736	63	GC07P106865	13.3557	https://www.genecards.org/cgi-bin/carddisp.pl?gene=PIK3CG
LYST	Lysosomal Trafficking Regulator	Protein Coding	Q99698	50	GC01M235661	13.3276	https://www.genecards.org/cgi-bin/carddisp.pl?gene=LYST
STXBP2	Syntaxin Binding Protein 2	Protein Coding	Q15833	57	GC19P142077	13.1998	https://www.genecards.org/cgi-bin/carddisp.pl?gene=STXBP2
LPL	Lipoprotein Lipase	Protein Coding	P06858	63	GC08P019901	13.1718	https://www.genecards.org/cgi-bin/carddisp.pl?gene=LPL
FAS	Fas Cell Surface Death Receptor	Protein Coding	P25445	64	GC10P120086	13.1294	https://www.genecards.org/cgi-bin/carddisp.pl?gene=FAS
ICAM1	Intercellular Adhesion Molecule 1	Protein Coding	P05362	63	GC19P142230	13.1165	https://www.genecards.org/cgi-bin/carddisp.pl?gene=ICAM1
HMGB1	High Mobility Group Box 1	Protein Coding	P09429	62	GC13M030456	13.1076	https://www.genecards.org/cgi-bin/carddisp.pl?gene=HMGB1
JAK2	Janus Kinase 2	Protein Coding	O60674	66	GC09P004985	13.1016	https://www.genecards.org/cgi-bin/carddisp.pl?gene=JAK2
FASLG	Fas Ligand	Protein Coding	P48023	61	GC01P172659	13.0447	https://www.genecards.org/cgi-bin/carddisp.pl?gene=FASLG
CAPG	Capping Actin Protein, Gelsolin Like	Protein Coding	P40121	47	GC02M085391	12.9584	https://www.genecards.org/cgi-bin/carddisp.pl?gene=CAPG
PTGS2	Prostaglandin-Endoperoxide Synthase 2	Protein Coding	P35354	63	GC01M186671	12.8642	https://www.genecards.org/cgi-bin/carddisp.pl?gene=PTGS2
IL12B	Interleukin 12B	Protein Coding	P29460	57	GC05M159314	12.6292	https://www.genecards.org/cgi-bin/carddisp.pl?gene=IL12B
IL5	Interleukin 5	Protein Coding	P05113	58	GC05M132541	12.4203	https://www.genecards.org/cgi-bin/carddisp.pl?gene=IL5
IL2RA	Interleukin 2 Receptor Subunit Alpha	Protein Coding	P01589	63	GC10M006010	12.3964	https://www.genecards.org/cgi-bin/carddisp.pl?gene=IL2RA
KITLG	KIT Ligand	Protein Coding	P21583	60	GC12M088492	12.2121	https://www.genecards.org/cgi-bin/carddisp.pl?gene=KITLG
PIK3R1	Phosphoinositide-3-Kinase Regulatory Subunit 1	Protein Coding	P27986	65	GC05P068215	12.1634	https://www.genecards.org/cgi-bin/carddisp.pl?gene=PIK3R1
SPI1	Spi-1 Proto-Oncogene	Protein Coding	P17947	56	GC11M136237	12.1596	https://www.genecards.org/cgi-bin/carddisp.pl?gene=SPI1
CYBB	Cytochrome B-245 Beta Chain	Protein Coding	P04839	61	GC0XP037780	11.9909	https://www.genecards.org/cgi-bin/carddisp.pl?gene=CYBB
WAS	WASP Actin Nucleation Promoting Factor	Protein Coding	P42768	61	GC0XP048676	11.9653	https://www.genecards.org/cgi-bin/carddisp.pl?gene=WAS
MAPK14	Mitogen-Activated Protein Kinase 14	Protein Coding	Q16539	64	GC06P173199	11.6738	https://www.genecards.org/cgi-bin/carddisp.pl?gene=MAPK14
CD40	CD40 Molecule	Protein Coding	P25942	63	GC20P046118	11.6617	https://www.genecards.org/cgi-bin/carddisp.pl?gene=CD40
CDC42	Cell Division Cycle 42	Protein Coding	P60953	63	GC01P022052	11.3677	https://www.genecards.org/cgi-bin/carddisp.pl?gene=CDC42
P2RX7	Purinergic Receptor P2X 7	Protein Coding	Q99572	60	GC12P137493	11.3281	https://www.genecards.org/cgi-bin/carddisp.pl?gene=P2RX7
APOA1	Apolipoprotein A1	Protein Coding	P02647	63	GC11M116835	11.0481	https://www.genecards.org/cgi-bin/carddisp.pl?gene=APOA1
CXCL12	C-X-C Motif Chemokine Ligand 12	Protein Coding	P48061	59	GC10M044370	10.9136	https://www.genecards.org/cgi-bin/carddisp.pl?gene=CXCL12
CD209	CD209 Molecule	Protein Coding	Q9NNX6	56	GC19M007739	10.9095	https://www.genecards.org/cgi-bin/carddisp.pl?gene=CD209
CRP	C-Reactive Protein	Protein Coding	P02741	59	GC01M166465	10.8753	https://www.genecards.org/cgi-bin/carddisp.pl?gene=CRP
SLC40A1	Solute Carrier Family 40 Member 1	Protein Coding	Q9NP59	61	GC02M189560	10.851	https://www.genecards.org/cgi-bin/carddisp.pl?gene=SLC40A1
CNR2	Cannabinoid Receptor 2	Protein Coding	P34972	57	GC01M023870	10.8296	https://www.genecards.org/cgi-bin/carddisp.pl?gene=CNR2
MYC	MYC Proto-Oncogene, BHLH Transcription Factor	Protein Coding	P01106	66	GC08P127735	10.8192	https://www.genecards.org/cgi-bin/carddisp.pl?gene=MYC
SYK	Spleen Associated Tyrosine Kinase	Protein Coding	P43405	64	GC09P105236	10.7886	https://www.genecards.org/cgi-bin/carddisp.pl?gene=SYK
SLC7A7	Solute Carrier Family 7 Member 7	Protein Coding	Q9UM01	57	GC14M022773	10.7574	https://www.genecards.org/cgi-bin/carddisp.pl?gene=SLC7A7
LAMP1	Lysosomal Associated Membrane Protein 1	Protein Coding	P11279	57	GC13P113297	10.6565	https://www.genecards.org/cgi-bin/carddisp.pl?gene=LAMP1
IFNB1	Interferon Beta 1	Protein Coding	P01574	56	GC09M021077	10.6553	https://www.genecards.org/cgi-bin/carddisp.pl?gene=IFNB1
CCR3	C-C Motif Chemokine Receptor 3	Protein Coding	P51677	59	GC03P063054	10.6387	https://www.genecards.org/cgi-bin/carddisp.pl?gene=CCR3
TLR3	Toll Like Receptor 3	Protein Coding	O15455	64	GC04P186059	10.5917	https://www.genecards.org/cgi-bin/carddisp.pl?gene=TLR3
SIGLEC1	Sialic Acid Binding Ig Like Lectin 1	Protein Coding	Q9BZZ2	53	GC20M003686	10.5697	https://www.genecards.org/cgi-bin/carddisp.pl?gene=SIGLEC1
CYBA	Cytochrome B-245 Alpha Chain	Protein Coding	P13498	60	GC16M088643	10.4766	https://www.genecards.org/cgi-bin/carddisp.pl?gene=CYBA
IL17A	Interleukin 17A	Protein Coding	Q16552	56	GC06P052186	10.4714	https://www.genecards.org/cgi-bin/carddisp.pl?gene=IL17A
IL34	Interleukin 34	Protein Coding	Q6ZMJ4	51	GC16P114169	10.4137	https://www.genecards.org/cgi-bin/carddisp.pl?gene=IL34
MEFV	MEFV Innate Immunity Regulator, Pyrin	Protein Coding	O15553	57	GC16M046510	10.3883	https://www.genecards.org/cgi-bin/carddisp.pl?gene=MEFV
IFNGR1	Interferon Gamma Receptor 1	Protein Coding	P15260	64	GC06M137197	10.3803	https://www.genecards.org/cgi-bin/carddisp.pl?gene=IFNGR1
NCF2	Neutrophil Cytosolic Factor 2	Protein Coding	P19878	61	GC01M186633	10.3792	https://www.genecards.org/cgi-bin/carddisp.pl?gene=NCF2
NPC1	NPC Intracellular Cholesterol Transporter 1	Protein Coding	O15118	62	GC18M023506	10.3694	https://www.genecards.org/cgi-bin/carddisp.pl?gene=NPC1
CD86	CD86 Molecule	Protein Coding	P42081	57	GC03P122055	10.3567	https://www.genecards.org/cgi-bin/carddisp.pl?gene=CD86
SMPD1	Sphingomyelin Phosphodiesterase 1	Protein Coding	P17405	61	GC11P006390	10.3295	https://www.genecards.org/cgi-bin/carddisp.pl?gene=SMPD1
IDO1	Indoleamine 2,3-Dioxygenase 1	Protein Coding	P14902	59	GC08P041407	10.3166	https://www.genecards.org/cgi-bin/carddisp.pl?gene=IDO1
SCARB1	Scavenger Receptor Class B Member 1	Protein Coding	Q8WTV0	60	GC12M124776	10.2711	https://www.genecards.org/cgi-bin/carddisp.pl?gene=SCARB1
NR1H3	Nuclear Receptor Subfamily 1 Group H Member 3	Protein Coding	Q13133	59	GC11P047248	10.2058	https://www.genecards.org/cgi-bin/carddisp.pl?gene=NR1H3
ADIPOQ	Adiponectin, C1Q And Collagen Domain Containing	Protein Coding	Q15848	59	GC03P186842	10.1662	https://www.genecards.org/cgi-bin/carddisp.pl?gene=ADIPOQ
IRF3	Interferon Regulatory Factor 3	Protein Coding	Q14653	59	GC19M049659	10.1535	https://www.genecards.org/cgi-bin/carddisp.pl?gene=IRF3
PRKCA	Protein Kinase C Alpha	Protein Coding	P17252	64	GC17P066302	10.0872	https://www.genecards.org/cgi-bin/carddisp.pl?gene=PRKCA
CD5L	CD5 Molecule Like	Protein Coding	O43866	50	GC01M166433	9.97815	https://www.genecards.org/cgi-bin/carddisp.pl?gene=CD5L
HMOX1	Heme Oxygenase 1	Protein Coding	P09601	65	GC22P035380	9.92256	https://www.genecards.org/cgi-bin/carddisp.pl?gene=HMOX1
CCL11	C-C Motif Chemokine Ligand 11	Protein Coding	P51671	59	GC17P034285	9.91864	https://www.genecards.org/cgi-bin/carddisp.pl?gene=CCL11
MPO	Myeloperoxidase	Protein Coding	P05164	66	GC17M058269	9.86455	https://www.genecards.org/cgi-bin/carddisp.pl?gene=MPO
FOS	Fos Proto-Oncogene, AP-1 Transcription Factor Subunit	Protein Coding	P01100	64	GC14P075278	9.76265	https://www.genecards.org/cgi-bin/carddisp.pl?gene=FOS
CD44	CD44 Molecule (IN Blood Group)	Protein Coding	P16070	61	GC11P035139	9.75235	https://www.genecards.org/cgi-bin/carddisp.pl?gene=CD44
ABCA3	ATP Binding Cassette Subfamily A Member 3	Protein Coding	Q99758	62	GC16M002275	9.62075	https://www.genecards.org/cgi-bin/carddisp.pl?gene=ABCA3
MAP2K1	Mitogen-Activated Protein Kinase Kinase 1	Protein Coding	Q02750	67	GC15P066386	9.5769	https://www.genecards.org/cgi-bin/carddisp.pl?gene=MAP2K1
APOBR	Apolipoprotein B Receptor	Protein Coding	Q0VD83	44	GC16P028494	9.55216	https://www.genecards.org/cgi-bin/carddisp.pl?gene=APOBR
PTK2B	Protein Tyrosine Kinase 2 Beta	Protein Coding	Q14289	62	GC08P027311	9.54201	https://www.genecards.org/cgi-bin/carddisp.pl?gene=PTK2B
CLEC10A	C-Type Lectin Domain Containing 10A	Protein Coding	Q8IUN9	53	GC17M007074	9.4908	https://www.genecards.org/cgi-bin/carddisp.pl?gene=CLEC10A
NFKBIA	NFKB Inhibitor Alpha	Protein Coding	P25963	64	GC14M035401	9.44954	https://www.genecards.org/cgi-bin/carddisp.pl?gene=NFKBIA
PIK3CD	Phosphatidylinositol-4,5-Bisphosphate 3-Kinase Catalytic Subunit Delta	Protein Coding	O00329	66	GC01P068090	9.41578	https://www.genecards.org/cgi-bin/carddisp.pl?gene=PIK3CD
CD47	CD47 Molecule	Protein Coding	Q08722	58	GC03M108043	9.40918	https://www.genecards.org/cgi-bin/carddisp.pl?gene=CD47
FLT1	Fms Related Receptor Tyrosine Kinase 1	Protein Coding	P17948	64	GC13M028300	9.37377	https://www.genecards.org/cgi-bin/carddisp.pl?gene=FLT1
SFTPB	Surfactant Protein B	Protein Coding	P07988	56	GC02M085657	9.36	https://www.genecards.org/cgi-bin/carddisp.pl?gene=SFTPB
ITGAL	Integrin Subunit Alpha L	Protein Coding	P20701	60	GC16P030472	9.3068	https://www.genecards.org/cgi-bin/carddisp.pl?gene=ITGAL
MYD88	MYD88 Innate Immune Signal Transduction Adaptor	Protein Coding	Q99836	62	GC03P038437	9.25654	https://www.genecards.org/cgi-bin/carddisp.pl?gene=MYD88
PPARA	Peroxisome Proliferator Activated Receptor Alpha	Protein Coding	Q07869	57	GC22P046150	9.23656	https://www.genecards.org/cgi-bin/carddisp.pl?gene=PPARA
NR1H2	Nuclear Receptor Subfamily 1 Group H Member 2	Protein Coding	P55055	59	GC19P050329	9.17568	https://www.genecards.org/cgi-bin/carddisp.pl?gene=NR1H2
TRAF6	TNF Receptor Associated Factor 6	Protein Coding	Q9Y4K3	59	GC11M036467	9.16618	https://www.genecards.org/cgi-bin/carddisp.pl?gene=TRAF6
RELA	RELA Proto-Oncogene, NF-KB Subunit	Protein Coding	Q04206	64	GC11M065653	9.15462	https://www.genecards.org/cgi-bin/carddisp.pl?gene=RELA
FCGR1A	Fc Gamma Receptor Ia	Protein Coding	P12314	56	GC01P173134	9.07178	https://www.genecards.org/cgi-bin/carddisp.pl?gene=FCGR1A
PLA2G4A	Phospholipase A2 Group IVA	Protein Coding	P47712	62	GC01P186798	9.07168	https://www.genecards.org/cgi-bin/carddisp.pl?gene=PLA2G4A
ARG1	Arginase 1	Protein Coding	P05089	63	GC06P174283	9.05266	https://www.genecards.org/cgi-bin/carddisp.pl?gene=ARG1
TP53	Tumor Protein P53	Protein Coding	P04637	66	GC17M007661	9	https://www.genecards.org/cgi-bin/carddisp.pl?gene=TP53
TLR9	Toll Like Receptor 9	Protein Coding	Q9NR96	59	GC03M054638	8.99404	https://www.genecards.org/cgi-bin/carddisp.pl?gene=TLR9
IKBKB	Inhibitor Of Nuclear Factor Kappa B Kinase Subunit Beta	Protein Coding	O14920	67	GC08P042271	8.99059	https://www.genecards.org/cgi-bin/carddisp.pl?gene=IKBKB
CD80	CD80 Molecule	Protein Coding	P33681	56	GC03M119524	8.9872	https://www.genecards.org/cgi-bin/carddisp.pl?gene=CD80
PLA2G7	Phospholipase A2 Group VII	Protein Coding	Q13093	63	GC06M046704	8.91401	https://www.genecards.org/cgi-bin/carddisp.pl?gene=PLA2G7
IL2RG	Interleukin 2 Receptor Subunit Gamma	Protein Coding	P31785	61	GC0XM071118	8.91212	https://www.genecards.org/cgi-bin/carddisp.pl?gene=IL2RG
VCAM1	Vascular Cell Adhesion Molecule 1	Protein Coding	P19320	59	GC01P100719	8.81457	https://www.genecards.org/cgi-bin/carddisp.pl?gene=VCAM1
PTPRC	Protein Tyrosine Phosphatase Receptor Type C	Protein Coding	P08575	65	GC01P198607	8.772	https://www.genecards.org/cgi-bin/carddisp.pl?gene=PTPRC
PYCARD	PYD And CARD Domain Containing	Protein Coding	Q9ULZ3	54	GC16M031201	8.72549	https://www.genecards.org/cgi-bin/carddisp.pl?gene=PYCARD
NFE2L2	NFE2 Like BZIP Transcription Factor 2	Protein Coding	Q16236	64	GC02M177227	8.71437	https://www.genecards.org/cgi-bin/carddisp.pl?gene=NFE2L2
LDLR	Low Density Lipoprotein Receptor	Protein Coding	P01130	64	GC19P142248	8.70593	https://www.genecards.org/cgi-bin/carddisp.pl?gene=LDLR
LIF	LIF Interleukin 6 Family Cytokine	Protein Coding	P15018	56	GC22M030240	8.67051	https://www.genecards.org/cgi-bin/carddisp.pl?gene=LIF
TREM2	Triggering Receptor Expressed On Myeloid Cells 2	Protein Coding	Q9NZC2	57	GC06M103517	8.64618	https://www.genecards.org/cgi-bin/carddisp.pl?gene=TREM2
MERTK	MER Proto-Oncogene, Tyrosine Kinase	Protein Coding	Q12866	64	GC02P111898	8.62252	https://www.genecards.org/cgi-bin/carddisp.pl?gene=MERTK
NEU1	Neuraminidase 1	Protein Coding	Q99519	59	GC06M031857	8.61004	https://www.genecards.org/cgi-bin/carddisp.pl?gene=NEU1
GC	GC Vitamin D Binding Protein	Protein Coding	P02774	58	GC04M071741	8.59107	https://www.genecards.org/cgi-bin/carddisp.pl?gene=GC
CCR6	C-C Motif Chemokine Receptor 6	Protein Coding	P51684	56	GC06P167111	8.58432	https://www.genecards.org/cgi-bin/carddisp.pl?gene=CCR6
CCR4	C-C Motif Chemokine Receptor 4	Protein Coding	P51679	57	GC03P032951	8.53429	https://www.genecards.org/cgi-bin/carddisp.pl?gene=CCR4
MRC2	Mannose Receptor C-Type 2	Protein Coding	Q9UBG0	53	GC17P062627	8.52443	https://www.genecards.org/cgi-bin/carddisp.pl?gene=MRC2
LYN	LYN Proto-Oncogene, Src Family Tyrosine Kinase	Protein Coding	P07948	63	GC08P055879	8.51422	https://www.genecards.org/cgi-bin/carddisp.pl?gene=LYN
STAT5A	Signal Transducer And Activator Of Transcription 5A	Protein Coding	P42229	63	GC17P042287	8.46188	https://www.genecards.org/cgi-bin/carddisp.pl?gene=STAT5A
NOD2	Nucleotide Binding Oligomerization Domain Containing 2	Protein Coding	Q9HC29	60	GC16P050693	8.43947	https://www.genecards.org/cgi-bin/carddisp.pl?gene=NOD2
ITGAX	Integrin Subunit Alpha X	Protein Coding	P20702	59	GC16P113218	8.42425	https://www.genecards.org/cgi-bin/carddisp.pl?gene=ITGAX
HIF1A	Hypoxia Inducible Factor 1 Subunit Alpha	Protein Coding	Q16665	61	GC14P061695	8.42216	https://www.genecards.org/cgi-bin/carddisp.pl?gene=HIF1A
CASP3	Caspase 3	Protein Coding	P42574	63	GC04M184627	8.40583	https://www.genecards.org/cgi-bin/carddisp.pl?gene=CASP3
MAPK10	Mitogen-Activated Protein Kinase 10	Protein Coding	P53779	60	GC04M085990	8.40228	https://www.genecards.org/cgi-bin/carddisp.pl?gene=MAPK10
TLR6	Toll Like Receptor 6	Protein Coding	Q9Y2C9	58	GC04M038828	8.3648	https://www.genecards.org/cgi-bin/carddisp.pl?gene=TLR6
CR1	Complement C3b/C4b Receptor 1 (Knops Blood Group)	Protein Coding	P17927	57	GC01P207496	8.32311	https://www.genecards.org/cgi-bin/carddisp.pl?gene=CR1
CCR8	C-C Motif Chemokine Receptor 8	Protein Coding	P51685	55	GC03P041786	8.29753	https://www.genecards.org/cgi-bin/carddisp.pl?gene=CCR8
IL7	Interleukin 7	Protein Coding	P13232	56	GC08M078689	8.29236	https://www.genecards.org/cgi-bin/carddisp.pl?gene=IL7
CD81	CD81 Molecule	Protein Coding	P60033	59	GC11P015807	8.27441	https://www.genecards.org/cgi-bin/carddisp.pl?gene=CD81
ABCA7	ATP Binding Cassette Subfamily A Member 7	Protein Coding	Q8IZY2	58	GC19P141807	8.15852	https://www.genecards.org/cgi-bin/carddisp.pl?gene=ABCA7
ETS2	ETS Proto-Oncogene 2, Transcription Factor	Protein Coding	P15036	53	GC21P038805	8.12603	https://www.genecards.org/cgi-bin/carddisp.pl?gene=ETS2
IRF1	Interferon Regulatory Factor 1	Protein Coding	P10914	60	GC05M132440	8.06176	https://www.genecards.org/cgi-bin/carddisp.pl?gene=IRF1
TLR7	Toll Like Receptor 7	Protein Coding	Q9NYK1	61	GC0XP012867	8.05427	https://www.genecards.org/cgi-bin/carddisp.pl?gene=TLR7
CD83	CD83 Molecule	Protein Coding	Q01151	53	GC06P014117	8.04059	https://www.genecards.org/cgi-bin/carddisp.pl?gene=CD83
CD9	CD9 Molecule	Protein Coding	P21926	57	GC12P068233	8.01927	https://www.genecards.org/cgi-bin/carddisp.pl?gene=CD9
ITK	IL2 Inducible T Cell Kinase	Protein Coding	Q08881	64	GC05P158003	8.01054	https://www.genecards.org/cgi-bin/carddisp.pl?gene=ITK
MMP1	Matrix Metallopeptidase 1	Protein Coding	P03956	63	GC11M137190	7.98552	https://www.genecards.org/cgi-bin/carddisp.pl?gene=MMP1
CYP27A1	Cytochrome P450 Family 27 Subfamily A Member 1	Protein Coding	Q02318	60	GC02P218781	7.96913	https://www.genecards.org/cgi-bin/carddisp.pl?gene=CYP27A1
IL23A	Interleukin 23 Subunit Alpha	Protein Coding	Q9NPF7	50	GC12P069905	7.9351	https://www.genecards.org/cgi-bin/carddisp.pl?gene=IL23A
ALOX5	Arachidonate 5-Lipoxygenase	Protein Coding	P09917	62	GC10P045374	7.91717	https://www.genecards.org/cgi-bin/carddisp.pl?gene=ALOX5
CSF3R	Colony Stimulating Factor 3 Receptor	Protein Coding	Q99062	60	GC01M036466	7.88602	https://www.genecards.org/cgi-bin/carddisp.pl?gene=CSF3R
GLB1	Galactosidase Beta 1	Protein Coding	P16278	62	GC03M032963	7.85997	https://www.genecards.org/cgi-bin/carddisp.pl?gene=GLB1
FLT3	Fms Related Receptor Tyrosine Kinase 3	Protein Coding	P36888	66	GC13M028003	7.84322	https://www.genecards.org/cgi-bin/carddisp.pl?gene=FLT3
CASP8	Caspase 8	Protein Coding	Q14790	65	GC02P201233	7.83341	https://www.genecards.org/cgi-bin/carddisp.pl?gene=CASP8
CXCL9	C-X-C Motif Chemokine Ligand 9	Protein Coding	Q07325	52	GC04M076001	7.83315	https://www.genecards.org/cgi-bin/carddisp.pl?gene=CXCL9
KIT	KIT Proto-Oncogene, Receptor Tyrosine Kinase	Protein Coding	P10721	66	GC04P054657	7.83097	https://www.genecards.org/cgi-bin/carddisp.pl?gene=KIT
CLEC7A	C-Type Lectin Domain Containing 7A	Protein Coding	Q9BXN2	59	GC12M034543	7.81952	https://www.genecards.org/cgi-bin/carddisp.pl?gene=CLEC7A
IL12RB1	Interleukin 12 Receptor Subunit Beta 1	Protein Coding	P42701	59	GC19M018058	7.77361	https://www.genecards.org/cgi-bin/carddisp.pl?gene=IL12RB1
FCAR	Fc Alpha Receptor	Protein Coding	P24071	53	GC19P143555	7.76149	https://www.genecards.org/cgi-bin/carddisp.pl?gene=FCAR
MCL1	MCL1 Apoptosis Regulator, BCL2 Family Member	Protein Coding	Q07820	62	GC01M166048	7.75318	https://www.genecards.org/cgi-bin/carddisp.pl?gene=MCL1
HGF	Hepatocyte Growth Factor	Protein Coding	P14210	65	GC07M081699	7.74867	https://www.genecards.org/cgi-bin/carddisp.pl?gene=HGF
DYSF	Dysferlin	Protein Coding	O75923	56	GC02P071453	7.73603	https://www.genecards.org/cgi-bin/carddisp.pl?gene=DYSF
SP1	Sp1 Transcription Factor	Protein Coding	P08047	60	GC12P053380	7.72382	https://www.genecards.org/cgi-bin/carddisp.pl?gene=SP1
HLA-G	Major Histocompatibility Complex, Class I, G	Protein Coding	P17693	57	GC06P173032	7.716	https://www.genecards.org/cgi-bin/carddisp.pl?gene=HLA-G
BCL2	BCL2 Apoptosis Regulator	Protein Coding	P10415	64	GC18M063123	7.70254	https://www.genecards.org/cgi-bin/carddisp.pl?gene=BCL2
TF	Transferrin	Protein Coding	P02787	64	GC03P142020	7.69345	https://www.genecards.org/cgi-bin/carddisp.pl?gene=TF
ZFP36	ZFP36 Ring Finger Protein	Protein Coding	P26651	49	GC19P039406	7.67605	https://www.genecards.org/cgi-bin/carddisp.pl?gene=ZFP36
ICAM3	Intercellular Adhesion Molecule 3	Protein Coding	P32942	54	GC19M104341	7.65459	https://www.genecards.org/cgi-bin/carddisp.pl?gene=ICAM3
CD247	CD247 Molecule	Protein Coding	P20963	62	GC01M167399	7.58861	https://www.genecards.org/cgi-bin/carddisp.pl?gene=CD247
FN1	Fibronectin 1	Protein Coding	P02751	63	GC02M215360	7.57783	https://www.genecards.org/cgi-bin/carddisp.pl?gene=FN1
SLAMF1	Signaling Lymphocytic Activation Molecule Family Member 1	Protein Coding	Q13291	53	GC01M160608	7.57271	https://www.genecards.org/cgi-bin/carddisp.pl?gene=SLAMF1
MMP2	Matrix Metallopeptidase 2	Protein Coding	P08253	66	GC16P113682	7.56792	https://www.genecards.org/cgi-bin/carddisp.pl?gene=MMP2
SRC	SRC Proto-Oncogene, Non-Receptor Tyrosine Kinase	Protein Coding	P12931	64	GC20P037344	7.56527	https://www.genecards.org/cgi-bin/carddisp.pl?gene=SRC
ITIH4	Inter-Alpha-Trypsin Inhibitor Heavy Chain 4	Protein Coding	Q14624	55	GC03M052812	7.565	https://www.genecards.org/cgi-bin/carddisp.pl?gene=ITIH4
RASGRP1	RAS Guanyl Releasing Protein 1	Protein Coding	O95267	58	GC15M038488	7.53656	https://www.genecards.org/cgi-bin/carddisp.pl?gene=RASGRP1
SOCS3	Suppressor Of Cytokine Signaling 3	Protein Coding	O14543	57	GC17M078356	7.50978	https://www.genecards.org/cgi-bin/carddisp.pl?gene=SOCS3
AP3B1	Adaptor Related Protein Complex 3 Subunit Beta 1	Protein Coding	O00203	57	GC05M081096	7.4983	https://www.genecards.org/cgi-bin/carddisp.pl?gene=AP3B1
IL12A	Interleukin 12A	Protein Coding	P29459	57	GC03P159988	7.49512	https://www.genecards.org/cgi-bin/carddisp.pl?gene=IL12A
CXCR3	C-X-C Motif Chemokine Receptor 3	Protein Coding	P49682	58	GC0XM071615	7.46614	https://www.genecards.org/cgi-bin/carddisp.pl?gene=CXCR3
IRF4	Interferon Regulatory Factor 4	Protein Coding	Q15306	57	GC06P000391	7.46116	https://www.genecards.org/cgi-bin/carddisp.pl?gene=IRF4
PARP14	Poly(ADP-Ribose) Polymerase Family Member 14	Protein Coding	Q460N5	49	GC03P122680	7.45412	https://www.genecards.org/cgi-bin/carddisp.pl?gene=PARP14
RAF1	Raf-1 Proto-Oncogene, Serine/Threonine Kinase	Protein Coding	P04049	67	GC03M012583	7.45068	https://www.genecards.org/cgi-bin/carddisp.pl?gene=RAF1
TREM1	Triggering Receptor Expressed On Myeloid Cells 1	Protein Coding	Q9NP99	55	GC06M041267	7.44943	https://www.genecards.org/cgi-bin/carddisp.pl?gene=TREM1
THBS1	Thrombospondin 1	Protein Coding	P07996	59	GC15P039581	7.40961	https://www.genecards.org/cgi-bin/carddisp.pl?gene=THBS1
IL11	Interleukin 11	Protein Coding	P20809	53	GC19M055364	7.39639	https://www.genecards.org/cgi-bin/carddisp.pl?gene=IL11
FCGR2A	Fc Gamma Receptor IIa	Protein Coding	P12318	60	GC01P161505	7.36183	https://www.genecards.org/cgi-bin/carddisp.pl?gene=FCGR2A
FADD	Fas Associated Via Death Domain	Protein Coding	Q13158	60	GC11P070203	7.34457	https://www.genecards.org/cgi-bin/carddisp.pl?gene=FADD
IL1R1	Interleukin 1 Receptor Type 1	Protein Coding	P14778	60	GC02P102136	7.33709	https://www.genecards.org/cgi-bin/carddisp.pl?gene=IL1R1
CFTR	CF Transmembrane Conductance Regulator	Protein Coding	P13569	66	GC07P117287	7.32059	https://www.genecards.org/cgi-bin/carddisp.pl?gene=CFTR
TFRC	Transferrin Receptor	Protein Coding	P02786	64	GC03M196646	7.3121	https://www.genecards.org/cgi-bin/carddisp.pl?gene=TFRC
CMKLR1	Chemerin Chemokine-Like Receptor 1	Protein Coding	Q99788	50	GC12M108288	7.29947	https://www.genecards.org/cgi-bin/carddisp.pl?gene=CMKLR1
MTOR	Mechanistic Target Of Rapamycin Kinase	Protein Coding	P42345	69	GC01M011106	7.2968	https://www.genecards.org/cgi-bin/carddisp.pl?gene=MTOR
MBL2	Mannose Binding Lectin 2	Protein Coding	P11226	60	GC10M052760	7.22424	https://www.genecards.org/cgi-bin/carddisp.pl?gene=MBL2
LACC1	Laccase Domain Containing 1	Protein Coding	Q8IV20	47	GC13P043879	7.20894	https://www.genecards.org/cgi-bin/carddisp.pl?gene=LACC1
PECAM1	Platelet And Endothelial Cell Adhesion Molecule 1	Protein Coding	P16284	54	GC17M064319	7.19451	https://www.genecards.org/cgi-bin/carddisp.pl?gene=PECAM1
AHR	Aryl Hydrocarbon Receptor	Protein Coding	P35869	61	GC07P016916	7.18319	https://www.genecards.org/cgi-bin/carddisp.pl?gene=AHR
TNFAIP3	TNF Alpha Induced Protein 3	Protein Coding	P21580	62	GC06P137866	7.1681	https://www.genecards.org/cgi-bin/carddisp.pl?gene=TNFAIP3
IRAK1	Interleukin 1 Receptor Associated Kinase 1	Protein Coding	P51617	61	GC0XM154010	7.15512	https://www.genecards.org/cgi-bin/carddisp.pl?gene=IRAK1
ELANE	Elastase, Neutrophil Expressed	Protein Coding	P08246	64	GC19P141796	7.13387	https://www.genecards.org/cgi-bin/carddisp.pl?gene=ELANE
MYO18A	Myosin XVIIIA	Protein Coding	Q92614	51	GC17M092936	7.11713	https://www.genecards.org/cgi-bin/carddisp.pl?gene=MYO18A
LILRB1	Leukocyte Immunoglobulin Like Receptor B1	Protein Coding	Q8NHL6	54	GC19P143544	7.11119	https://www.genecards.org/cgi-bin/carddisp.pl?gene=LILRB1
HSPA4	Heat Shock Protein Family A (Hsp70) Member 4	Protein Coding	P34932	56	GC05P133122	7.07609	https://www.genecards.org/cgi-bin/carddisp.pl?gene=HSPA4
IL4R	Interleukin 4 Receptor	Protein Coding	P24394	60	GC16P112904	7.05274	https://www.genecards.org/cgi-bin/carddisp.pl?gene=IL4R
GUSB	Glucuronidase Beta	Protein Coding	P08236	62	GC07M065960	6.96227	https://www.genecards.org/cgi-bin/carddisp.pl?gene=GUSB
PRKCE	Protein Kinase C Epsilon	Protein Coding	Q02156	61	GC02P045651	6.94035	https://www.genecards.org/cgi-bin/carddisp.pl?gene=PRKCE
ANPEP	Alanyl Aminopeptidase, Membrane	Protein Coding	P15144	62	GC15M089784	6.89189	https://www.genecards.org/cgi-bin/carddisp.pl?gene=ANPEP
PTPN11	Protein Tyrosine Phosphatase Non-Receptor Type 11	Protein Coding	Q06124	67	GC12P112418	6.88071	https://www.genecards.org/cgi-bin/carddisp.pl?gene=PTPN11
CX3CL1	C-X3-C Motif Chemokine Ligand 1	Protein Coding	P78423	57	GC16P057372	6.87117	https://www.genecards.org/cgi-bin/carddisp.pl?gene=CX3CL1
CTSB	Cathepsin B	Protein Coding	P07858	64	GC08M011842	6.86287	https://www.genecards.org/cgi-bin/carddisp.pl?gene=CTSB
CD69	CD69 Molecule	Protein Coding	Q07108	54	GC12M034538	6.86004	https://www.genecards.org/cgi-bin/carddisp.pl?gene=CD69
FCER2	Fc Epsilon Receptor II	Protein Coding	P06734	56	GC19M104236	6.84356	https://www.genecards.org/cgi-bin/carddisp.pl?gene=FCER2
STAT6	Signal Transducer And Activator Of Transcription 6	Protein Coding	P42226	64	GC12M057095	6.84242	https://www.genecards.org/cgi-bin/carddisp.pl?gene=STAT6
PTPN6	Protein Tyrosine Phosphatase Non-Receptor Type 6	Protein Coding	P29350	63	GC12P068287	6.83335	https://www.genecards.org/cgi-bin/carddisp.pl?gene=PTPN6
PRKCZ	Protein Kinase C Zeta	Protein Coding	Q05513	61	GC01P067790	6.81738	https://www.genecards.org/cgi-bin/carddisp.pl?gene=PRKCZ
STING1	Stimulator Of Interferon Response CGAMP Interactor 1	Protein Coding	Q86WV6	55	GC05M139499	6.80459	https://www.genecards.org/cgi-bin/carddisp.pl?gene=STING1
CTSK	Cathepsin K	Protein Coding	P43235	63	GC01M166075	6.76987	https://www.genecards.org/cgi-bin/carddisp.pl?gene=CTSK
NRAS	NRAS Proto-Oncogene, GTPase	Protein Coding	P01111	64	GC01M114704	6.75835	https://www.genecards.org/cgi-bin/carddisp.pl?gene=NRAS
FLT3LG	Fms Related Receptor Tyrosine Kinase 3 Ligand	Protein Coding	P49771	54	GC19P143299	6.75468	https://www.genecards.org/cgi-bin/carddisp.pl?gene=FLT3LG
IGHE	Immunoglobulin Heavy Constant Epsilon	Protein Coding	P01854	42	GC14M123367	6.74663	https://www.genecards.org/cgi-bin/carddisp.pl?gene=IGHE
EPHB2	EPH Receptor B2	Protein Coding	P29323	65	GC01P022710	6.73546	https://www.genecards.org/cgi-bin/carddisp.pl?gene=EPHB2
CXCR2	C-X-C Motif Chemokine Receptor 2	Protein Coding	P25025	63	GC02P218125	6.72424	https://www.genecards.org/cgi-bin/carddisp.pl?gene=CXCR2
FOXP1	Forkhead Box P1	Protein Coding	Q9H334	57	GC03M070954	6.71249	https://www.genecards.org/cgi-bin/carddisp.pl?gene=FOXP1
IL18R1	Interleukin 18 Receptor 1	Protein Coding	Q13478	56	GC02P102311	6.71028	https://www.genecards.org/cgi-bin/carddisp.pl?gene=IL18R1
CXCL1	C-X-C Motif Chemokine Ligand 1	Protein Coding	P09341	56	GC04P073869	6.69565	https://www.genecards.org/cgi-bin/carddisp.pl?gene=CXCL1
TCF4	Transcription Factor 4	Protein Coding	P15884	60	GC18M055222	6.69281	https://www.genecards.org/cgi-bin/carddisp.pl?gene=TCF4
CLEC12A	C-Type Lectin Domain Family 12 Member A	Protein Coding	Q5QGZ9	50	GC12P009951	6.6832	https://www.genecards.org/cgi-bin/carddisp.pl?gene=CLEC12A
HLA-DPB1	Major Histocompatibility Complex, Class II, DP Beta 1	Protein Coding	P04440	57	GC06P173115	6.66587	https://www.genecards.org/cgi-bin/carddisp.pl?gene=HLA-DPB1
TLR8	Toll Like Receptor 8	Protein Coding	Q9NR97	62	GC0XP012924	6.65893	https://www.genecards.org/cgi-bin/carddisp.pl?gene=TLR8
IFI35	Interferon Induced Protein 35	Protein Coding	P80217	47	GC17P043006	6.6515	https://www.genecards.org/cgi-bin/carddisp.pl?gene=IFI35
IL16	Interleukin 16	Protein Coding	Q14005	54	GC15P081159	6.60365	https://www.genecards.org/cgi-bin/carddisp.pl?gene=IL16
PTK2	Protein Tyrosine Kinase 2	Protein Coding	Q05397	61	GC08M140657	6.59058	https://www.genecards.org/cgi-bin/carddisp.pl?gene=PTK2
PDCD1	Programmed Cell Death 1	Protein Coding	Q15116	60	GC02M241849	6.57879	https://www.genecards.org/cgi-bin/carddisp.pl?gene=PDCD1
ALOX15B	Arachidonate 15-Lipoxygenase Type B	Protein Coding	O15296	53	GC17P008039	6.57837	https://www.genecards.org/cgi-bin/carddisp.pl?gene=ALOX15B
IRF7	Interferon Regulatory Factor 7	Protein Coding	Q92985	60	GC11M000612	6.5693	https://www.genecards.org/cgi-bin/carddisp.pl?gene=IRF7
LILRB2	Leukocyte Immunoglobulin Like Receptor B2	Protein Coding	Q8N423	51	GC19M105488	6.55927	https://www.genecards.org/cgi-bin/carddisp.pl?gene=LILRB2
MMP14	Matrix Metallopeptidase 14	Protein Coding	P50281	64	GC14P054634	6.53847	https://www.genecards.org/cgi-bin/carddisp.pl?gene=MMP14
CTNNB1	Catenin Beta 1	Protein Coding	P35222	66	GC03P041194	6.53519	https://www.genecards.org/cgi-bin/carddisp.pl?gene=CTNNB1
SHC1	SHC Adaptor Protein 1	Protein Coding	P29353	57	GC01M154962	6.53416	https://www.genecards.org/cgi-bin/carddisp.pl?gene=SHC1
FOLR2	Folate Receptor Beta	Protein Coding	P14207	55	GC11P072216	6.53079	https://www.genecards.org/cgi-bin/carddisp.pl?gene=FOLR2
MAPK9	Mitogen-Activated Protein Kinase 9	Protein Coding	P45984	61	GC05M183099	6.52958	https://www.genecards.org/cgi-bin/carddisp.pl?gene=MAPK9
EGFR	Epidermal Growth Factor Receptor	Protein Coding	P00533	68	GC07P055019	6.52673	https://www.genecards.org/cgi-bin/carddisp.pl?gene=EGFR
CTSF	Cathepsin F	Protein Coding	Q9UBX1	62	GC11M136630	6.52159	https://www.genecards.org/cgi-bin/carddisp.pl?gene=CTSF
PPBP	Pro-Platelet Basic Protein	Protein Coding	P02775	55	GC04M073986	6.5169	https://www.genecards.org/cgi-bin/carddisp.pl?gene=PPBP
CCNT1	Cyclin T1	Protein Coding	O60563	52	GC12M048688	6.51195	https://www.genecards.org/cgi-bin/carddisp.pl?gene=CCNT1
OAS1	2'-5'-Oligoadenylate Synthetase 1	Protein Coding	P00973	57	GC12P113219	6.50539	https://www.genecards.org/cgi-bin/carddisp.pl?gene=OAS1
TIMP1	TIMP Metallopeptidase Inhibitor 1	Protein Coding	P01033	57	GC0XP060044	6.50493	https://www.genecards.org/cgi-bin/carddisp.pl?gene=TIMP1
RUNX2	RUNX Family Transcription Factor 2	Protein Coding	Q13950	60	GC06P173274	6.4993	https://www.genecards.org/cgi-bin/carddisp.pl?gene=RUNX2
GSN	Gelsolin	Protein Coding	P06396	62	GC09P121201	6.47419	https://www.genecards.org/cgi-bin/carddisp.pl?gene=GSN
ELAVL1	ELAV Like RNA Binding Protein 1	Protein Coding	Q15717	54	GC19M007958	6.47074	https://www.genecards.org/cgi-bin/carddisp.pl?gene=ELAVL1
NR3C1	Nuclear Receptor Subfamily 3 Group C Member 1	Protein Coding	P04150	62	GC05M143277	6.46314	https://www.genecards.org/cgi-bin/carddisp.pl?gene=NR3C1
MET	MET Proto-Oncogene, Receptor Tyrosine Kinase	Protein Coding	P08581	67	GC07P116672	6.45983	https://www.genecards.org/cgi-bin/carddisp.pl?gene=MET
LTF	Lactotransferrin	Protein Coding	P02788	58	GC03M046435	6.45269	https://www.genecards.org/cgi-bin/carddisp.pl?gene=LTF
ELN	Elastin	Protein Coding	P15502	56	GC07P074027	6.44427	https://www.genecards.org/cgi-bin/carddisp.pl?gene=ELN
PIK3CA	Phosphatidylinositol-4,5-Bisphosphate 3-Kinase Catalytic Subunit Alpha	Protein Coding	P42336	66	GC03P179148	6.44425	https://www.genecards.org/cgi-bin/carddisp.pl?gene=PIK3CA
JAK3	Janus Kinase 3	Protein Coding	P52333	65	GC19M017824	6.44262	https://www.genecards.org/cgi-bin/carddisp.pl?gene=JAK3
DCAF1	DDB1 And CUL4 Associated Factor 1	Protein Coding	Q9Y4B6	50	GC03M051395	6.44021	https://www.genecards.org/cgi-bin/carddisp.pl?gene=DCAF1
ZC3H12A	Zinc Finger CCCH-Type Containing 12A	Protein Coding	Q5D1E8	49	GC01P037474	6.44007	https://www.genecards.org/cgi-bin/carddisp.pl?gene=ZC3H12A
LEP	Leptin	Protein Coding	P41159	59	GC07P128241	6.43042	https://www.genecards.org/cgi-bin/carddisp.pl?gene=LEP
CBL	Cbl Proto-Oncogene	Protein Coding	P22681	64	GC11P119206	6.41575	https://www.genecards.org/cgi-bin/carddisp.pl?gene=CBL
IRAK3	Interleukin 1 Receptor Associated Kinase 3	Protein Coding	Q9Y616	59	GC12P070566	6.40459	https://www.genecards.org/cgi-bin/carddisp.pl?gene=IRAK3
ESR1	Estrogen Receptor 1	Protein Coding	P03372	67	GC06P151656	6.39974	https://www.genecards.org/cgi-bin/carddisp.pl?gene=ESR1
TNFRSF11B	TNF Receptor Superfamily Member 11b	Protein Coding	O00300	60	GC08M118923	6.39479	https://www.genecards.org/cgi-bin/carddisp.pl?gene=TNFRSF11B
STAB1	Stabilin 1	Protein Coding	Q9NY15	51	GC03P052495	6.39176	https://www.genecards.org/cgi-bin/carddisp.pl?gene=STAB1
SAMHD1	SAM And HD Domain Containing Deoxynucleoside Triphosphate Triphosphohydrolase 1	Protein Coding	Q9Y3Z3	55	GC20M036890	6.38939	https://www.genecards.org/cgi-bin/carddisp.pl?gene=SAMHD1
SLC29A3	Solute Carrier Family 29 Member 3	Protein Coding	Q9BZD2	56	GC10P073492	6.38669	https://www.genecards.org/cgi-bin/carddisp.pl?gene=SLC29A3
TNFRSF11A	TNF Receptor Superfamily Member 11a	Protein Coding	Q9Y6Q6	59	GC18P062325	6.37191	https://www.genecards.org/cgi-bin/carddisp.pl?gene=TNFRSF11A
ITGA4	Integrin Subunit Alpha 4	Protein Coding	P13612	62	GC02P181492	6.3663	https://www.genecards.org/cgi-bin/carddisp.pl?gene=ITGA4
KDM6B	Lysine Demethylase 6B	Protein Coding	O15054	58	GC17P007834	6.36459	https://www.genecards.org/cgi-bin/carddisp.pl?gene=KDM6B
KLF4	KLF Transcription Factor 4	Protein Coding	O43474	60	GC09M107484	6.3606	https://www.genecards.org/cgi-bin/carddisp.pl?gene=KLF4
PLA2G6	Phospholipase A2 Group VI	Protein Coding	O60733	61	GC22M085492	6.35767	https://www.genecards.org/cgi-bin/carddisp.pl?gene=PLA2G6
CD70	CD70 Molecule	Protein Coding	P32970	56	GC19M104195	6.35421	https://www.genecards.org/cgi-bin/carddisp.pl?gene=CD70
KRAS	KRAS Proto-Oncogene, GTPase	Protein Coding	P01116	66	GC12M034710	6.3326	https://www.genecards.org/cgi-bin/carddisp.pl?gene=KRAS
HPS6	HPS6 Biogenesis Of Lysosomal Organelles Complex 2 Subunit 3	Protein Coding	Q86YV9	49	GC10P102065	6.32907	https://www.genecards.org/cgi-bin/carddisp.pl?gene=HPS6
PTEN	Phosphatase And Tensin Homolog	Protein Coding	P60484	65	GC10P120068	6.32095	https://www.genecards.org/cgi-bin/carddisp.pl?gene=PTEN
FCGR3B	Fc Gamma Receptor IIIb	Protein Coding	O75015	56	GC01M161623	6.32067	https://www.genecards.org/cgi-bin/carddisp.pl?gene=FCGR3B
SERPINA1	Serpin Family A Member 1	Protein Coding	P01009	62	GC14M094376	6.31724	https://www.genecards.org/cgi-bin/carddisp.pl?gene=SERPINA1
ETS1	ETS Proto-Oncogene 1, Transcription Factor	Protein Coding	P14921	61	GC11M128458	6.31685	https://www.genecards.org/cgi-bin/carddisp.pl?gene=ETS1
RAC2	Rac Family Small GTPase 2	Protein Coding	P15153	63	GC22M083885	6.29454	https://www.genecards.org/cgi-bin/carddisp.pl?gene=RAC2
PLIN2	Perilipin 2	Protein Coding	Q99541	54	GC09M019310	6.28368	https://www.genecards.org/cgi-bin/carddisp.pl?gene=PLIN2
SUCNR1	Succinate Receptor 1	Protein Coding	Q9BXA5	47	GC03P151873	6.28353	https://www.genecards.org/cgi-bin/carddisp.pl?gene=SUCNR1
EDN1	Endothelin 1	Protein Coding	P05305	61	GC06P012696	6.27685	https://www.genecards.org/cgi-bin/carddisp.pl?gene=EDN1
APOB	Apolipoprotein B	Protein Coding	P04114	59	GC02M020956	6.26129	https://www.genecards.org/cgi-bin/carddisp.pl?gene=APOB
TRIM32	Tripartite Motif Containing 32	Protein Coding	Q13049	56	GC09P116687	6.26054	https://www.genecards.org/cgi-bin/carddisp.pl?gene=TRIM32
ANO10	Anoctamin 10	Protein Coding	Q9NW15	51	GC03M043355	6.24158	https://www.genecards.org/cgi-bin/carddisp.pl?gene=ANO10
HDAC9	Histone Deacetylase 9	Protein Coding	Q9UKV0	63	GC07P018086	6.2372	https://www.genecards.org/cgi-bin/carddisp.pl?gene=HDAC9
CTPS1	CTP Synthase 1	Protein Coding	P17812	59	GC01P040979	6.22892	https://www.genecards.org/cgi-bin/carddisp.pl?gene=CTPS1
CHUK	Component Of Inhibitor Of Nuclear Factor Kappa B Kinase Complex	Protein Coding	O15111	63	GC10M100552	6.21328	https://www.genecards.org/cgi-bin/carddisp.pl?gene=CHUK
UCP2	Uncoupling Protein 2	Protein Coding	P55851	59	GC11M073974	6.20259	https://www.genecards.org/cgi-bin/carddisp.pl?gene=UCP2
DNASE2	Deoxyribonuclease 2, Lysosomal	Protein Coding	O00115	53	GC19M012875	6.20166	https://www.genecards.org/cgi-bin/carddisp.pl?gene=DNASE2
HSPD1	Heat Shock Protein Family D (Hsp60) Member 1	Protein Coding	P10809	61	GC02M197486	6.19102	https://www.genecards.org/cgi-bin/carddisp.pl?gene=HSPD1
IFNGR2	Interferon Gamma Receptor 2	Protein Coding	P38484	56	GC21P033402	6.17995	https://www.genecards.org/cgi-bin/carddisp.pl?gene=IFNGR2
TNFSF10	TNF Superfamily Member 10	Protein Coding	P50591	58	GC03M172505	6.17195	https://www.genecards.org/cgi-bin/carddisp.pl?gene=TNFSF10
MMP3	Matrix Metallopeptidase 3	Protein Coding	P08254	63	GC11M102835	6.1637	https://www.genecards.org/cgi-bin/carddisp.pl?gene=MMP3
CIITA	Class II Major Histocompatibility Complex Transactivator	Protein Coding	P33076	57	GC16P112480	6.14921	https://www.genecards.org/cgi-bin/carddisp.pl?gene=CIITA
VIM	Vimentin	Protein Coding	P08670	64	GC10P017227	6.13618	https://www.genecards.org/cgi-bin/carddisp.pl?gene=VIM
ITGAV	Integrin Subunit Alpha V	Protein Coding	P06756	61	GC02P186589	6.12323	https://www.genecards.org/cgi-bin/carddisp.pl?gene=ITGAV
PTPN2	Protein Tyrosine Phosphatase Non-Receptor Type 2	Protein Coding	P17706	59	GC18M037143	6.1221	https://www.genecards.org/cgi-bin/carddisp.pl?gene=PTPN2
VAV3	Vav Guanine Nucleotide Exchange Factor 3	Protein Coding	Q9UKW4	56	GC01M107571	6.11737	https://www.genecards.org/cgi-bin/carddisp.pl?gene=VAV3
JAK1	Janus Kinase 1	Protein Coding	P23458	66	GC01M064833	6.11646	https://www.genecards.org/cgi-bin/carddisp.pl?gene=JAK1
FPR2	Formyl Peptide Receptor 2	Protein Coding	P25090	59	GC19P051752	6.10597	https://www.genecards.org/cgi-bin/carddisp.pl?gene=FPR2
SELL	Selectin L	Protein Coding	P14151	56	GC01M169690	6.10586	https://www.genecards.org/cgi-bin/carddisp.pl?gene=SELL
INPP5D	Inositol Polyphosphate-5-Phosphatase D	Protein Coding	Q92835	59	GC02P233059	6.09471	https://www.genecards.org/cgi-bin/carddisp.pl?gene=INPP5D
LGALS9	Galectin 9	Protein Coding	O00182	51	GC17P027629	6.09342	https://www.genecards.org/cgi-bin/carddisp.pl?gene=LGALS9
CCR7	C-C Motif Chemokine Receptor 7	Protein Coding	P32248	57	GC17M093375	6.08718	https://www.genecards.org/cgi-bin/carddisp.pl?gene=CCR7
CCL8	C-C Motif Chemokine Ligand 8	Protein Coding	P80075	51	GC17P034319	6.08119	https://www.genecards.org/cgi-bin/carddisp.pl?gene=CCL8
PLCB4	Phospholipase C Beta 4	Protein Coding	Q15147	58	GC20P009067	6.07102	https://www.genecards.org/cgi-bin/carddisp.pl?gene=PLCB4
VSIG4	V-Set And Immunoglobulin Domain Containing 4	Protein Coding	Q9Y279	50	GC0XM066021	6.05337	https://www.genecards.org/cgi-bin/carddisp.pl?gene=VSIG4
NAGA	Alpha-N-Acetylgalactosaminidase	Protein Coding	P17050	58	GC22M042058	6.05157	https://www.genecards.org/cgi-bin/carddisp.pl?gene=NAGA
COPA	COPI Coat Complex Subunit Alpha	Protein Coding	P53621	56	GC01M160288	6.02901	https://www.genecards.org/cgi-bin/carddisp.pl?gene=COPA
CD1A	CD1a Molecule	Protein Coding	P06126	52	GC01P173624	6.02881	https://www.genecards.org/cgi-bin/carddisp.pl?gene=CD1A
ABCA6	ATP Binding Cassette Subfamily A Member 6	Protein Coding	Q8N139	48	GC17M069078	6.013	https://www.genecards.org/cgi-bin/carddisp.pl?gene=ABCA6
GZMB	Granzyme B	Protein Coding	P10144	60	GC14M024630	6.01118	https://www.genecards.org/cgi-bin/carddisp.pl?gene=GZMB
NAGLU	N-Acetyl-Alpha-Glucosaminidase	Protein Coding	P54802	58	GC17P144465	6.00853	https://www.genecards.org/cgi-bin/carddisp.pl?gene=NAGLU
TRIB1	Tribbles Pseudokinase 1	Protein Coding	Q96RU8	48	GC08P125430	5.99139	https://www.genecards.org/cgi-bin/carddisp.pl?gene=TRIB1
DUSP1	Dual Specificity Phosphatase 1	Protein Coding	P28562	59	GC05M172768	5.98733	https://www.genecards.org/cgi-bin/carddisp.pl?gene=DUSP1
GAB3	GRB2 Associated Binding Protein 3	Protein Coding	Q8WWW8	43	GC0XM154675	5.98279	https://www.genecards.org/cgi-bin/carddisp.pl?gene=GAB3
CLEC4D	C-Type Lectin Domain Family 4 Member D	Protein Coding	Q8WXI8	47	GC12P008509	5.97996	https://www.genecards.org/cgi-bin/carddisp.pl?gene=CLEC4D
SIRT1	Sirtuin 1	Protein Coding	Q96EB6	62	GC10P067884	5.97765	https://www.genecards.org/cgi-bin/carddisp.pl?gene=SIRT1
IL4I1	Interleukin 4 Induced 1	Protein Coding	Q96RQ9	50	GC19M105292	5.97203	https://www.genecards.org/cgi-bin/carddisp.pl?gene=IL4I1
STAT5B	Signal Transducer And Activator Of Transcription 5B	Protein Coding	P51692	63	GC17M042199	5.96702	https://www.genecards.org/cgi-bin/carddisp.pl?gene=STAT5B
TGFB2	Transforming Growth Factor Beta 2	Protein Coding	P61812	64	GC01P218345	5.95688	https://www.genecards.org/cgi-bin/carddisp.pl?gene=TGFB2
PTX3	Pentraxin 3	Protein Coding	P26022	55	GC03P157436	5.94466	https://www.genecards.org/cgi-bin/carddisp.pl?gene=PTX3
NR4A1	Nuclear Receptor Subfamily 4 Group A Member 1	Protein Coding	P22736	60	GC12P052022	5.92893	https://www.genecards.org/cgi-bin/carddisp.pl?gene=NR4A1
EP300	E1A Binding Protein P300	Protein Coding	Q09472	65	GC22P087011	5.92154	https://www.genecards.org/cgi-bin/carddisp.pl?gene=EP300
ZFP36L1	ZFP36 Ring Finger Protein Like 1	Protein Coding	Q07352	52	GC14M068787	5.91831	https://www.genecards.org/cgi-bin/carddisp.pl?gene=ZFP36L1
PDGFB	Platelet Derived Growth Factor Subunit B	Protein Coding	P01127	64	GC22M083986	5.91347	https://www.genecards.org/cgi-bin/carddisp.pl?gene=PDGFB
PTGS1	Prostaglandin-Endoperoxide Synthase 1	Protein Coding	P23219	60	GC09P122370	5.91342	https://www.genecards.org/cgi-bin/carddisp.pl?gene=PTGS1
GFI1	Growth Factor Independent 1 Transcriptional Repressor	Protein Coding	Q99684	53	GC01M092474	5.90484	https://www.genecards.org/cgi-bin/carddisp.pl?gene=GFI1
FPR1	Formyl Peptide Receptor 1	Protein Coding	P21462	59	GC19M051745	5.89006	https://www.genecards.org/cgi-bin/carddisp.pl?gene=FPR1
CAMP	Cathelicidin Antimicrobial Peptide	Protein Coding	P49913	53	GC03P063171	5.87617	https://www.genecards.org/cgi-bin/carddisp.pl?gene=CAMP
MLPH	Melanophilin	Protein Coding	Q9BV36	54	GC02P237485	5.87006	https://www.genecards.org/cgi-bin/carddisp.pl?gene=MLPH
IL2RB	Interleukin 2 Receptor Subunit Beta	Protein Coding	P14784	63	GC22M083884	5.86553	https://www.genecards.org/cgi-bin/carddisp.pl?gene=IL2RB
HLA-A	Major Histocompatibility Complex, Class I, A	Protein Coding	P04439	59	GC06P173041	5.83809	https://www.genecards.org/cgi-bin/carddisp.pl?gene=HLA-A
LRP1	LDL Receptor Related Protein 1	Protein Coding	Q07954	61	GC12P057128	5.83708	https://www.genecards.org/cgi-bin/carddisp.pl?gene=LRP1
TNFSF13B	TNF Superfamily Member 13b	Protein Coding	Q9Y275	58	GC13P108251	5.83577	https://www.genecards.org/cgi-bin/carddisp.pl?gene=TNFSF13B
GALC	Galactosylceramidase	Protein Coding	P54803	58	GC14M087837	5.83111	https://www.genecards.org/cgi-bin/carddisp.pl?gene=GALC
TNC	Tenascin C	Protein Coding	P24821	63	GC09M115019	5.83103	https://www.genecards.org/cgi-bin/carddisp.pl?gene=TNC
PRKCB	Protein Kinase C Beta	Protein Coding	P05771	63	GC16P112849	5.82626	https://www.genecards.org/cgi-bin/carddisp.pl?gene=PRKCB
MYO5A	Myosin VA	Protein Coding	Q9Y4I1	57	GC15M160604	5.8249	https://www.genecards.org/cgi-bin/carddisp.pl?gene=MYO5A
CD200	CD200 Molecule	Protein Coding	P41217	53	GC03P112332	5.82183	https://www.genecards.org/cgi-bin/carddisp.pl?gene=CD200
NCOR2	Nuclear Receptor Corepressor 2	Protein Coding	Q9Y618	56	GC12M124324	5.81301	https://www.genecards.org/cgi-bin/carddisp.pl?gene=NCOR2
CNR1	Cannabinoid Receptor 1	Protein Coding	P21554	59	GC06M088139	5.81276	https://www.genecards.org/cgi-bin/carddisp.pl?gene=CNR1
GSDMD	Gasdermin D	Protein Coding	P57764	53	GC08P143553	5.80006	https://www.genecards.org/cgi-bin/carddisp.pl?gene=GSDMD
MCM4	Minichromosome Maintenance Complex Component 4	Protein Coding	P33991	60	GC08P047975	5.79515	https://www.genecards.org/cgi-bin/carddisp.pl?gene=MCM4
SREBF1	Sterol Regulatory Element Binding Transcription Factor 1	Protein Coding	P36956	61	GC17M017810	5.78703	https://www.genecards.org/cgi-bin/carddisp.pl?gene=SREBF1
HDAC3	Histone Deacetylase 3	Protein Coding	O15379	63	GC05M141620	5.78336	https://www.genecards.org/cgi-bin/carddisp.pl?gene=HDAC3
F13A1	Coagulation Factor XIII A Chain	Protein Coding	P00488	60	GC06M006144	5.77963	https://www.genecards.org/cgi-bin/carddisp.pl?gene=F13A1
FHL1	Four And A Half LIM Domains 1	Protein Coding	Q13642	59	GC0XP136146	5.77846	https://www.genecards.org/cgi-bin/carddisp.pl?gene=FHL1
SGCB	Sarcoglycan Beta	Protein Coding	Q16585	52	GC04M052019	5.77384	https://www.genecards.org/cgi-bin/carddisp.pl?gene=SGCB
LCK	LCK Proto-Oncogene, Src Family Tyrosine Kinase	Protein Coding	P06239	65	GC01P032251	5.77118	https://www.genecards.org/cgi-bin/carddisp.pl?gene=LCK
MFHAS1	Multifunctional ROCO Family Signaling Regulator 1	Protein Coding	Q9Y4C4	49	GC08M008783	5.76993	https://www.genecards.org/cgi-bin/carddisp.pl?gene=MFHAS1
CD200R1	CD200 Receptor 1	Protein Coding	Q8TD46	52	GC03M112921	5.76727	https://www.genecards.org/cgi-bin/carddisp.pl?gene=CD200R1
SIN3A	SIN3 Transcription Regulator Family Member A	Protein Coding	Q96ST3	60	GC15M075369	5.76017	https://www.genecards.org/cgi-bin/carddisp.pl?gene=SIN3A
TYR	Tyrosinase	Protein Coding	P14679	61	GC11P089177	5.75111	https://www.genecards.org/cgi-bin/carddisp.pl?gene=TYR
CCL25	C-C Motif Chemokine Ligand 25	Protein Coding	O15444	49	GC19P008052	5.73098	https://www.genecards.org/cgi-bin/carddisp.pl?gene=CCL25
IL1RAPL2	Interleukin 1 Receptor Accessory Protein Like 2	Protein Coding	Q9NP60	51	GC0XP104566	5.73086	https://www.genecards.org/cgi-bin/carddisp.pl?gene=IL1RAPL2
MALT1	MALT1 Paracaspase	Protein Coding	Q9UDY8	60	GC18P058671	5.70568	https://www.genecards.org/cgi-bin/carddisp.pl?gene=MALT1
TBK1	TANK Binding Kinase 1	Protein Coding	Q9UHD2	62	GC12P070129	5.70449	https://www.genecards.org/cgi-bin/carddisp.pl?gene=TBK1
GLA	Galactosidase Alpha	Protein Coding	P06280	63	GC0XM101393	5.6916	https://www.genecards.org/cgi-bin/carddisp.pl?gene=GLA
JMJD6	Jumonji Domain Containing 6, Arginine Demethylase And Lysine Hydroxylase	Protein Coding	Q6NYC1	54	GC17M094321	5.68765	https://www.genecards.org/cgi-bin/carddisp.pl?gene=JMJD6
PLCG2	Phospholipase C Gamma 2	Protein Coding	P16885	65	GC16P114474	5.67899	https://www.genecards.org/cgi-bin/carddisp.pl?gene=PLCG2
CASP4	Caspase 4	Protein Coding	P49662	60	GC11M104942	5.67646	https://www.genecards.org/cgi-bin/carddisp.pl?gene=CASP4
PLTP	Phospholipid Transfer Protein	Protein Coding	P55058	57	GC20M045898	5.66724	https://www.genecards.org/cgi-bin/carddisp.pl?gene=PLTP
PLP1	Proteolipid Protein 1	Protein Coding	P60201	56	GC0XP103773	5.66721	https://www.genecards.org/cgi-bin/carddisp.pl?gene=PLP1
CXCL13	C-X-C Motif Chemokine Ligand 13	Protein Coding	O43927	53	GC04P077511	5.66185	https://www.genecards.org/cgi-bin/carddisp.pl?gene=CXCL13
GPBAR1	G Protein-Coupled Bile Acid Receptor 1	Protein Coding	Q8TDU6	52	GC02P218259	5.65756	https://www.genecards.org/cgi-bin/carddisp.pl?gene=GPBAR1
APP	Amyloid Beta Precursor Protein	Protein Coding	P05067	63	GC21M025880	5.65448	https://www.genecards.org/cgi-bin/carddisp.pl?gene=APP
STAR	Steroidogenic Acute Regulatory Protein	Protein Coding	P49675	58	GC08M038792	5.65234	https://www.genecards.org/cgi-bin/carddisp.pl?gene=STAR
NR1H4	Nuclear Receptor Subfamily 1 Group H Member 4	Protein Coding	Q96RI1	60	GC12P100473	5.64668	https://www.genecards.org/cgi-bin/carddisp.pl?gene=NR1H4
FKRP	Fukutin Related Protein	Protein Coding	Q9H9S5	52	GC19P143178	5.63819	https://www.genecards.org/cgi-bin/carddisp.pl?gene=FKRP
CTLA4	Cytotoxic T-Lymphocyte Associated Protein 4	Protein Coding	P16410	61	GC02P204608	5.63621	https://www.genecards.org/cgi-bin/carddisp.pl?gene=CTLA4
HEXB	Hexosaminidase Subunit Beta	Protein Coding	P07686	60	GC05P074640	5.635	https://www.genecards.org/cgi-bin/carddisp.pl?gene=HEXB
MVK	Mevalonate Kinase	Protein Coding	Q03426	60	GC12P109573	5.63441	https://www.genecards.org/cgi-bin/carddisp.pl?gene=MVK
PIK3CB	Phosphatidylinositol-4,5-Bisphosphate 3-Kinase Catalytic Subunit Beta	Protein Coding	P42338	62	GC03M138652	5.63402	https://www.genecards.org/cgi-bin/carddisp.pl?gene=PIK3CB
HDAC2	Histone Deacetylase 2	Protein Coding	Q92769	66	GC06M113933	5.63301	https://www.genecards.org/cgi-bin/carddisp.pl?gene=HDAC2
ACE	Angiotensin I Converting Enzyme	Protein Coding	P12821	64	GC17P063477	5.61876	https://www.genecards.org/cgi-bin/carddisp.pl?gene=ACE
ADGRE1	Adhesion G Protein-Coupled Receptor E1	Protein Coding	Q14246	49	GC19P006887	5.60205	https://www.genecards.org/cgi-bin/carddisp.pl?gene=ADGRE1
RB1	RB Transcriptional Corepressor 1	Protein Coding	P06400	61	GC13P048303	5.59827	https://www.genecards.org/cgi-bin/carddisp.pl?gene=RB1
AIRE	Autoimmune Regulator	Protein Coding	O43918	57	GC21P044285	5.59814	https://www.genecards.org/cgi-bin/carddisp.pl?gene=AIRE
DMBT1	Deleted In Malignant Brain Tumors 1	Protein Coding	Q9UGM3	53	GC10P122560	5.59017	https://www.genecards.org/cgi-bin/carddisp.pl?gene=DMBT1
GATA3	GATA Binding Protein 3	Protein Coding	P23771	63	GC10P008045	5.55786	https://www.genecards.org/cgi-bin/carddisp.pl?gene=GATA3
ADAM17	ADAM Metallopeptidase Domain 17	Protein Coding	P78536	64	GC02M009488	5.55598	https://www.genecards.org/cgi-bin/carddisp.pl?gene=ADAM17
AKT2	AKT Serine/Threonine Kinase 2	Protein Coding	P31751	67	GC19M040230	5.55388	https://www.genecards.org/cgi-bin/carddisp.pl?gene=AKT2
SCARB2	Scavenger Receptor Class B Member 2	Protein Coding	Q14108	58	GC04M076158	5.548	https://www.genecards.org/cgi-bin/carddisp.pl?gene=SCARB2
C3	Complement C3	Protein Coding	P01024	62	GC19M006677	5.54099	https://www.genecards.org/cgi-bin/carddisp.pl?gene=C3
PTGER4	Prostaglandin E Receptor 4	Protein Coding	P35408	59	GC05P040679	5.53525	https://www.genecards.org/cgi-bin/carddisp.pl?gene=PTGER4
CAPN3	Calpain 3	Protein Coding	P20807	61	GC15P042359	5.53082	https://www.genecards.org/cgi-bin/carddisp.pl?gene=CAPN3
GSK3B	Glycogen Synthase Kinase 3 Beta	Protein Coding	P49841	64	GC03M119821	5.53059	https://www.genecards.org/cgi-bin/carddisp.pl?gene=GSK3B
CALR	Calreticulin	Protein Coding	P27797	64	GC19P012938	5.52425	https://www.genecards.org/cgi-bin/carddisp.pl?gene=CALR
RIPK1	Receptor Interacting Serine/Threonine Kinase 1	Protein Coding	Q13546	64	GC06P008764	5.50438	https://www.genecards.org/cgi-bin/carddisp.pl?gene=RIPK1
SLAMF8	SLAM Family Member 8	Protein Coding	Q9P0V8	44	GC01P159826	5.50193	https://www.genecards.org/cgi-bin/carddisp.pl?gene=SLAMF8
TFEB	Transcription Factor EB	Protein Coding	P19484	56	GC06M103530	5.50164	https://www.genecards.org/cgi-bin/carddisp.pl?gene=TFEB
EGF	Epidermal Growth Factor	Protein Coding	P01133	64	GC04P109912	5.49029	https://www.genecards.org/cgi-bin/carddisp.pl?gene=EGF
HLA-DQB1	Major Histocompatibility Complex, Class II, DQ Beta 1	Protein Coding	P01920	57	GC06M103395	5.48831	https://www.genecards.org/cgi-bin/carddisp.pl?gene=HLA-DQB1
FGR	FGR Proto-Oncogene, Src Family Tyrosine Kinase	Protein Coding	P09769	60	GC01M034231	5.4726	https://www.genecards.org/cgi-bin/carddisp.pl?gene=FGR
FANCC	FA Complementation Group C	Protein Coding	Q00597	60	GC09M095099	5.47092	https://www.genecards.org/cgi-bin/carddisp.pl?gene=FANCC
SERPINE1	Serpin Family E Member 1	Protein Coding	P05121	64	GC07P101127	5.46815	https://www.genecards.org/cgi-bin/carddisp.pl?gene=SERPINE1
RNASE3	Ribonuclease A Family Member 3	Protein Coding	P12724	53	GC14P020891	5.45842	https://www.genecards.org/cgi-bin/carddisp.pl?gene=RNASE3
PLCB1	Phospholipase C Beta 1	Protein Coding	Q9NQ66	61	GC20P008077	5.45678	https://www.genecards.org/cgi-bin/carddisp.pl?gene=PLCB1
ANXA2	Annexin A2	Protein Coding	P07355	60	GC15M060347	5.45034	https://www.genecards.org/cgi-bin/carddisp.pl?gene=ANXA2
BLOC1S6	Biogenesis Of Lysosomal Organelles Complex 1 Subunit 6	Protein Coding	Q9UL45	50	GC15P184236	5.44618	https://www.genecards.org/cgi-bin/carddisp.pl?gene=BLOC1S6
PARP1	Poly(ADP-Ribose) Polymerase 1	Protein Coding	P09874	64	GC01M226360	5.44132	https://www.genecards.org/cgi-bin/carddisp.pl?gene=PARP1
PJA2	Praja Ring Finger Ubiquitin Ligase 2	Protein Coding	O43164	46	GC05M109334	5.43377	https://www.genecards.org/cgi-bin/carddisp.pl?gene=PJA2
PLCG1	Phospholipase C Gamma 1	Protein Coding	P19174	63	GC20P041136	5.43198	https://www.genecards.org/cgi-bin/carddisp.pl?gene=PLCG1
TGFA	Transforming Growth Factor Alpha	Protein Coding	P01135	59	GC02M070447	5.43166	https://www.genecards.org/cgi-bin/carddisp.pl?gene=TGFA
BCR	BCR Activator Of RhoGEF And GTPase	Protein Coding	P11274	65	GC22P023179	5.42691	https://www.genecards.org/cgi-bin/carddisp.pl?gene=BCR
SLC22A5	Solute Carrier Family 22 Member 5	Protein Coding	O76082	60	GC05P132369	5.42277	https://www.genecards.org/cgi-bin/carddisp.pl?gene=SLC22A5
DAB2	DAB Adaptor Protein 2	Protein Coding	P98082	56	GC05M039371	5.41682	https://www.genecards.org/cgi-bin/carddisp.pl?gene=DAB2
IL10RA	Interleukin 10 Receptor Subunit Alpha	Protein Coding	Q13651	57	GC11P118000	5.40665	https://www.genecards.org/cgi-bin/carddisp.pl?gene=IL10RA
MFSD6	Major Facilitator Superfamily Domain Containing 6	Protein Coding	Q6ZSS7	45	GC02P190408	5.38033	https://www.genecards.org/cgi-bin/carddisp.pl?gene=MFSD6
ITGB1	Integrin Subunit Beta 1	Protein Coding	P05556	63	GC10M036806	5.37498	https://www.genecards.org/cgi-bin/carddisp.pl?gene=ITGB1
CXCL14	C-X-C Motif Chemokine Ligand 14	Protein Coding	O95715	48	GC05M135617	5.36348	https://www.genecards.org/cgi-bin/carddisp.pl?gene=CXCL14
SOAT2	Sterol O-Acyltransferase 2	Protein Coding	O75908	53	GC12P053103	5.35678	https://www.genecards.org/cgi-bin/carddisp.pl?gene=SOAT2
INPPL1	Inositol Polyphosphate Phosphatase Like 1	Protein Coding	O15357	61	GC11P072223	5.35668	https://www.genecards.org/cgi-bin/carddisp.pl?gene=INPPL1
DPP4	Dipeptidyl Peptidase 4	Protein Coding	P27487	63	GC02M161992	5.35021	https://www.genecards.org/cgi-bin/carddisp.pl?gene=DPP4
CDK9	Cyclin Dependent Kinase 9	Protein Coding	P50750	60	GC09P149740	5.33207	https://www.genecards.org/cgi-bin/carddisp.pl?gene=CDK9
ALB	Albumin	Protein Coding	P02768	61	GC04P073397	5.32987	https://www.genecards.org/cgi-bin/carddisp.pl?gene=ALB
RAB7A	RAB7A, Member RAS Oncogene Family	Protein Coding	P51149	62	GC03P141950	5.32387	https://www.genecards.org/cgi-bin/carddisp.pl?gene=RAB7A
LILRB4	Leukocyte Immunoglobulin Like Receptor B4	Protein Coding	Q8NHJ6	50	GC19P054643	5.32164	https://www.genecards.org/cgi-bin/carddisp.pl?gene=LILRB4
LIPC	Lipase C, Hepatic Type	Protein Coding	P11150	59	GC15P058410	5.32098	https://www.genecards.org/cgi-bin/carddisp.pl?gene=LIPC
PCCA	Propionyl-CoA Carboxylase Subunit Alpha	Protein Coding	P05165	60	GC13P100089	5.30338	https://www.genecards.org/cgi-bin/carddisp.pl?gene=PCCA
TNFRSF1B	TNF Receptor Superfamily Member 1B	Protein Coding	P20333	61	GC01P068258	5.30187	https://www.genecards.org/cgi-bin/carddisp.pl?gene=TNFRSF1B
TNXB	Tenascin XB	Protein Coding	P22105	56	GC06M103361	5.29196	https://www.genecards.org/cgi-bin/carddisp.pl?gene=TNXB
ANGPT1	Angiopoietin 1	Protein Coding	Q15389	59	GC08M107246	5.29107	https://www.genecards.org/cgi-bin/carddisp.pl?gene=ANGPT1
SELE	Selectin E	Protein Coding	P16581	57	GC01M169722	5.29028	https://www.genecards.org/cgi-bin/carddisp.pl?gene=SELE
CARMIL2	Capping Protein Regulator And Myosin 1 Linker 2	Protein Coding	Q6F5E8	47	GC16P067644	5.28783	https://www.genecards.org/cgi-bin/carddisp.pl?gene=CARMIL2
HP	Haptoglobin	Protein Coding	P00738	59	GC16P114216	5.26824	https://www.genecards.org/cgi-bin/carddisp.pl?gene=HP
IL6R	Interleukin 6 Receptor	Protein Coding	P08887	63	GC01P154405	5.26246	https://www.genecards.org/cgi-bin/carddisp.pl?gene=IL6R
KLF6	KLF Transcription Factor 6	Protein Coding	Q99612	56	GC10M003779	5.25929	https://www.genecards.org/cgi-bin/carddisp.pl?gene=KLF6
SETD2	SET Domain Containing 2, Histone Lysine Methyltransferase	Protein Coding	Q9BYW2	60	GC03M047033	5.2488	https://www.genecards.org/cgi-bin/carddisp.pl?gene=SETD2
DCSTAMP	Dendrocyte Expressed Seven Transmembrane Protein	Protein Coding	Q9H295	46	GC08P104339	5.2423	https://www.genecards.org/cgi-bin/carddisp.pl?gene=DCSTAMP
MAPKAPK2	MAPK Activated Protein Kinase 2	Protein Coding	P49137	60	GC01P206684	5.22185	https://www.genecards.org/cgi-bin/carddisp.pl?gene=MAPKAPK2
RTN4	Reticulon 4	Protein Coding	Q9NQC3	57	GC02M054934	5.21991	https://www.genecards.org/cgi-bin/carddisp.pl?gene=RTN4
PLA2G3	Phospholipase A2 Group III	Protein Coding	Q9NZ20	50	GC22M083740	5.2143	https://www.genecards.org/cgi-bin/carddisp.pl?gene=PLA2G3
ASAH1	N-Acylsphingosine Amidohydrolase 1	Protein Coding	Q13510	63	GC08M018055	5.21334	https://www.genecards.org/cgi-bin/carddisp.pl?gene=ASAH1
IRF5	Interferon Regulatory Factor 5	Protein Coding	Q13568	59	GC07P128937	5.21234	https://www.genecards.org/cgi-bin/carddisp.pl?gene=IRF5
PRKX	Protein Kinase CAMP-Dependent X-Linked Catalytic Subunit	Protein Coding	P51817	53	GC0XM003604	5.20504	https://www.genecards.org/cgi-bin/carddisp.pl?gene=PRKX
PPT1	Palmitoyl-Protein Thioesterase 1	Protein Coding	P50897	60	GC01M040249	5.19689	https://www.genecards.org/cgi-bin/carddisp.pl?gene=PPT1
LIPE	Lipase E, Hormone Sensitive Type	Protein Coding	Q05469	61	GC19M042401	5.18833	https://www.genecards.org/cgi-bin/carddisp.pl?gene=LIPE
IL36G	Interleukin 36 Gamma	Protein Coding	Q9NZH8	52	GC02P112973	5.1833	https://www.genecards.org/cgi-bin/carddisp.pl?gene=IL36G
MARCKSL1	MARCKS Like 1	Protein Coding	P49006	49	GC01M034356	5.18276	https://www.genecards.org/cgi-bin/carddisp.pl?gene=MARCKSL1
TICAM1	TIR Domain Containing Adaptor Molecule 1	Protein Coding	Q8IUC6	55	GC19M004815	5.17844	https://www.genecards.org/cgi-bin/carddisp.pl?gene=TICAM1
COL4A4	Collagen Type IV Alpha 4 Chain	Protein Coding	P53420	56	GC02M226973	5.17536	https://www.genecards.org/cgi-bin/carddisp.pl?gene=COL4A4
HLA-B	Major Histocompatibility Complex, Class I, B	Protein Coding	P01889	59	GC06M103303	5.16802	https://www.genecards.org/cgi-bin/carddisp.pl?gene=HLA-B
TLR5	Toll Like Receptor 5	Protein Coding	O60602	60	GC01M223109	5.163	https://www.genecards.org/cgi-bin/carddisp.pl?gene=TLR5
TGFBR2	Transforming Growth Factor Beta Receptor 2	Protein Coding	P37173	65	GC03P030608	5.1617	https://www.genecards.org/cgi-bin/carddisp.pl?gene=TGFBR2
HDAC7	Histone Deacetylase 7	Protein Coding	Q8WUI4	59	GC12M047782	5.16077	https://www.genecards.org/cgi-bin/carddisp.pl?gene=HDAC7
TYMP	Thymidine Phosphorylase	Protein Coding	P19971	60	GC22M050525	5.15859	https://www.genecards.org/cgi-bin/carddisp.pl?gene=TYMP
KDR	Kinase Insert Domain Receptor	Protein Coding	P35968	67	GC04M055078	5.1583	https://www.genecards.org/cgi-bin/carddisp.pl?gene=KDR
DOCK8	Dedicator Of Cytokinesis 8	Protein Coding	Q8NF50	59	GC09P000322	5.14921	https://www.genecards.org/cgi-bin/carddisp.pl?gene=DOCK8
ALK	ALK Receptor Tyrosine Kinase	Protein Coding	Q9UM73	64	GC02M029199	5.14768	https://www.genecards.org/cgi-bin/carddisp.pl?gene=ALK
IKBKE	Inhibitor Of Nuclear Factor Kappa B Kinase Subunit Epsilon	Protein Coding	Q14164	58	GC01P206470	5.14609	https://www.genecards.org/cgi-bin/carddisp.pl?gene=IKBKE
STK4	Serine/Threonine Kinase 4	Protein Coding	Q13043	61	GC20P044966	5.14364	https://www.genecards.org/cgi-bin/carddisp.pl?gene=STK4
IDUA	Alpha-L-Iduronidase	Protein Coding	P35475	58	GC04P000986	5.13762	https://www.genecards.org/cgi-bin/carddisp.pl?gene=IDUA
AEBP1	AE Binding Protein 1	Protein Coding	Q8IUX7	53	GC07P044489	5.13714	https://www.genecards.org/cgi-bin/carddisp.pl?gene=AEBP1
TPT1	Tumor Protein, Translationally-Controlled 1	Protein Coding	P13693	60	GC13M045333	5.13659	https://www.genecards.org/cgi-bin/carddisp.pl?gene=TPT1
FOSL2	FOS Like 2, AP-1 Transcription Factor Subunit	Protein Coding	P15408	55	GC02P028392	5.12607	https://www.genecards.org/cgi-bin/carddisp.pl?gene=FOSL2
HSP90AA1	Heat Shock Protein 90 Alpha Family Class A Member 1	Protein Coding	P07900	64	GC14M102080	5.12095	https://www.genecards.org/cgi-bin/carddisp.pl?gene=HSP90AA1
ZEB2	Zinc Finger E-Box Binding Homeobox 2	Protein Coding	O60315	61	GC02M144384	5.11846	https://www.genecards.org/cgi-bin/carddisp.pl?gene=ZEB2
ITGB3	Integrin Subunit Beta 3	Protein Coding	P05106	65	GC17P144661	5.11844	https://www.genecards.org/cgi-bin/carddisp.pl?gene=ITGB3
AP3D1	Adaptor Related Protein Complex 3 Subunit Delta 1	Protein Coding	O14617	54	GC19M104042	5.11217	https://www.genecards.org/cgi-bin/carddisp.pl?gene=AP3D1
LAMA3	Laminin Subunit Alpha 3	Protein Coding	Q16787	57	GC18P023689	5.11012	https://www.genecards.org/cgi-bin/carddisp.pl?gene=LAMA3
HMGCR	3-Hydroxy-3-Methylglutaryl-CoA Reductase	Protein Coding	P04035	61	GC05P075336	5.09953	https://www.genecards.org/cgi-bin/carddisp.pl?gene=HMGCR
MAP3K7	Mitogen-Activated Protein Kinase Kinase Kinase 7	Protein Coding	O43318	63	GC06M090513	5.09799	https://www.genecards.org/cgi-bin/carddisp.pl?gene=MAP3K7
INPP5E	Inositol Polyphosphate-5-Phosphatase E	Protein Coding	Q9NRR6	53	GC09M136428	5.09315	https://www.genecards.org/cgi-bin/carddisp.pl?gene=INPP5E
EPAS1	Endothelial PAS Domain Protein 1	Protein Coding	Q99814	64	GC02P046293	5.08988	https://www.genecards.org/cgi-bin/carddisp.pl?gene=EPAS1
APOBEC3G	Apolipoprotein B MRNA Editing Enzyme Catalytic Subunit 3G	Protein Coding	Q9HC16	54	GC22P086932	5.08567	https://www.genecards.org/cgi-bin/carddisp.pl?gene=APOBEC3G
ADORA2A	Adenosine A2a Receptor	Protein Coding	P29274	60	GC22P024417	5.0819	https://www.genecards.org/cgi-bin/carddisp.pl?gene=ADORA2A
SKAP2	Src Kinase Associated Phosphoprotein 2	Protein Coding	O75563	49	GC07M026654	5.08104	https://www.genecards.org/cgi-bin/carddisp.pl?gene=SKAP2
HLA-DQA1	Major Histocompatibility Complex, Class II, DQ Alpha 1	Protein Coding	P01909	56	GC06P173108	5.0802	https://www.genecards.org/cgi-bin/carddisp.pl?gene=HLA-DQA1
CXCR6	C-X-C Motif Chemokine Receptor 6	Protein Coding	O00574	52	GC03P063050	5.07882	https://www.genecards.org/cgi-bin/carddisp.pl?gene=CXCR6
IKZF1	IKAROS Family Zinc Finger 1	Protein Coding	Q13422	61	GC07P050303	5.07593	https://www.genecards.org/cgi-bin/carddisp.pl?gene=IKZF1
NMI	N-Myc And STAT Interactor	Protein Coding	Q13287	47	GC02M151270	5.07	https://www.genecards.org/cgi-bin/carddisp.pl?gene=NMI
GNPTAB	N-Acetylglucosamine-1-Phosphate Transferase Subunits Alpha And Beta	Protein Coding	Q3T906	54	GC12M101745	5.06001	https://www.genecards.org/cgi-bin/carddisp.pl?gene=GNPTAB
PHGDH	Phosphoglycerate Dehydrogenase	Protein Coding	O43175	63	GC01P119692	5.05357	https://www.genecards.org/cgi-bin/carddisp.pl?gene=PHGDH
CREBBP	CREB Binding Protein	Protein Coding	Q92793	67	GC16M046544	5.05115	https://www.genecards.org/cgi-bin/carddisp.pl?gene=CREBBP
PSAP	Prosaposin	Protein Coding	P07602	61	GC10M071816	5.04795	https://www.genecards.org/cgi-bin/carddisp.pl?gene=PSAP
SUMF1	Sulfatase Modifying Factor 1	Protein Coding	Q8NBK3	54	GC03M003700	5.04701	https://www.genecards.org/cgi-bin/carddisp.pl?gene=SUMF1
CTSS	Cathepsin S	Protein Coding	P25774	59	GC01M150730	5.0456	https://www.genecards.org/cgi-bin/carddisp.pl?gene=CTSS
BCL2L1	BCL2 Like 1	Protein Coding	Q07817	62	GC20M031664	5.04555	https://www.genecards.org/cgi-bin/carddisp.pl?gene=BCL2L1
EEA1	Early Endosome Antigen 1	Protein Coding	Q15075	55	GC12M092770	5.04313	https://www.genecards.org/cgi-bin/carddisp.pl?gene=EEA1
INHBA	Inhibin Subunit Beta A	Protein Coding	P08476	57	GC07M041670	5.03937	https://www.genecards.org/cgi-bin/carddisp.pl?gene=INHBA
CCL13	C-C Motif Chemokine Ligand 13	Protein Coding	Q99616	49	GC17P034356	5.03826	https://www.genecards.org/cgi-bin/carddisp.pl?gene=CCL13
VWF	Von Willebrand Factor	Protein Coding	P04275	61	GC12M034378	5.03712	https://www.genecards.org/cgi-bin/carddisp.pl?gene=VWF
CBLB	Cbl Proto-Oncogene B	Protein Coding	Q13191	59	GC03M105655	5.03538	https://www.genecards.org/cgi-bin/carddisp.pl?gene=CBLB
CCND1	Cyclin D1	Protein Coding	P24385	66	GC11P069641	5.03151	https://www.genecards.org/cgi-bin/carddisp.pl?gene=CCND1
STXBP3	Syntaxin Binding Protein 3	Protein Coding	O00186	52	GC01P108746	5.02879	https://www.genecards.org/cgi-bin/carddisp.pl?gene=STXBP3
ABCA9	ATP Binding Cassette Subfamily A Member 9	Protein Coding	Q8IUA7	47	GC17M068974	5.01927	https://www.genecards.org/cgi-bin/carddisp.pl?gene=ABCA9
PCSK9	Proprotein Convertase Subtilisin/Kexin Type 9	Protein Coding	Q8NBP7	63	GC01P055039	5.0129	https://www.genecards.org/cgi-bin/carddisp.pl?gene=PCSK9
VEGFC	Vascular Endothelial Growth Factor C	Protein Coding	P49767	60	GC04M176683	5.0129	https://www.genecards.org/cgi-bin/carddisp.pl?gene=VEGFC
APOC1	Apolipoprotein C1	Protein Coding	P02654	53	GC19P044914	5.00374	https://www.genecards.org/cgi-bin/carddisp.pl?gene=APOC1
ACAT1	Acetyl-CoA Acetyltransferase 1	Protein Coding	P24752	63	GC11P108121	4.99253	https://www.genecards.org/cgi-bin/carddisp.pl?gene=ACAT1
CXCL5	C-X-C Motif Chemokine Ligand 5	Protein Coding	P42830	52	GC04M073995	4.99173	https://www.genecards.org/cgi-bin/carddisp.pl?gene=CXCL5
DDX20	DEAD-Box Helicase 20	Protein Coding	Q9UHI6	54	GC01P111803	4.99055	https://www.genecards.org/cgi-bin/carddisp.pl?gene=DDX20
ERN1	Endoplasmic Reticulum To Nucleus Signaling 1	Protein Coding	O75460	60	GC17M064039	4.98764	https://www.genecards.org/cgi-bin/carddisp.pl?gene=ERN1
B2M	Beta-2-Microglobulin	Protein Coding	P61769	63	GC15P044711	4.98348	https://www.genecards.org/cgi-bin/carddisp.pl?gene=B2M
ADAMTS2	ADAM Metallopeptidase With Thrombospondin Type 1 Motif 2	Protein Coding	O95450	55	GC05M179110	4.98335	https://www.genecards.org/cgi-bin/carddisp.pl?gene=ADAMTS2
SGK1	Serum/Glucocorticoid Regulated Kinase 1	Protein Coding	O00141	63	GC06M134169	4.98185	https://www.genecards.org/cgi-bin/carddisp.pl?gene=SGK1
MMP7	Matrix Metallopeptidase 7	Protein Coding	P09237	60	GC11M137186	4.97887	https://www.genecards.org/cgi-bin/carddisp.pl?gene=MMP7
TEK	TEK Receptor Tyrosine Kinase	Protein Coding	Q02763	64	GC09P027109	4.97174	https://www.genecards.org/cgi-bin/carddisp.pl?gene=TEK
PLSCR1	Phospholipid Scramblase 1	Protein Coding	O15162	54	GC03M146515	4.97082	https://www.genecards.org/cgi-bin/carddisp.pl?gene=PLSCR1
TTC8	Tetratricopeptide Repeat Domain 8	Protein Coding	Q8TAM2	52	GC14P094379	4.97051	https://www.genecards.org/cgi-bin/carddisp.pl?gene=TTC8
ZAP70	Zeta Chain Of T Cell Receptor Associated Protein Kinase 70	Protein Coding	P43403	64	GC02P099091	4.96801	https://www.genecards.org/cgi-bin/carddisp.pl?gene=ZAP70
MTTP	Microsomal Triglyceride Transfer Protein	Protein Coding	P55157	57	GC04P099563	4.96295	https://www.genecards.org/cgi-bin/carddisp.pl?gene=MTTP
IGF1R	Insulin Like Growth Factor 1 Receptor	Protein Coding	P08069	68	GC15P098648	4.95845	https://www.genecards.org/cgi-bin/carddisp.pl?gene=IGF1R
GPR35	G Protein-Coupled Receptor 35	Protein Coding	Q9HC97	54	GC02P240605	4.94946	https://www.genecards.org/cgi-bin/carddisp.pl?gene=GPR35
KAT5	Lysine Acetyltransferase 5	Protein Coding	Q92993	63	GC11P065711	4.94727	https://www.genecards.org/cgi-bin/carddisp.pl?gene=KAT5
GRIP1	Glutamate Receptor Interacting Protein 1	Protein Coding	Q9Y3R0	56	GC12M066347	4.94653	https://www.genecards.org/cgi-bin/carddisp.pl?gene=GRIP1
HCFC1	Host Cell Factor C1	Protein Coding	P51610	59	GC0XM153947	4.94269	https://www.genecards.org/cgi-bin/carddisp.pl?gene=HCFC1
BCL6	BCL6 Transcription Repressor	Protein Coding	P41182	59	GC03M187721	4.93986	https://www.genecards.org/cgi-bin/carddisp.pl?gene=BCL6
CD58	CD58 Molecule	Protein Coding	P19256	54	GC01M116514	4.93398	https://www.genecards.org/cgi-bin/carddisp.pl?gene=CD58
FGFR1	Fibroblast Growth Factor Receptor 1	Protein Coding	P11362	68	GC08M038400	4.9314	https://www.genecards.org/cgi-bin/carddisp.pl?gene=FGFR1
AGTR1	Angiotensin II Receptor Type 1	Protein Coding	P30556	65	GC03P148697	4.91061	https://www.genecards.org/cgi-bin/carddisp.pl?gene=AGTR1
CDH1	Cadherin 1	Protein Coding	P12830	62	GC16P068737	4.90852	https://www.genecards.org/cgi-bin/carddisp.pl?gene=CDH1
HSPG2	Heparan Sulfate Proteoglycan 2	Protein Coding	P98160	61	GC01M021822	4.88706	https://www.genecards.org/cgi-bin/carddisp.pl?gene=HSPG2
MKKS	MKKS Centrosomal Shuttling Protein	Protein Coding	Q9NPJ1	51	GC20M010560	4.8828	https://www.genecards.org/cgi-bin/carddisp.pl?gene=MKKS
ABL1	ABL Proto-Oncogene 1, Non-Receptor Tyrosine Kinase	Protein Coding	P00519	66	GC09P130713	4.86932	https://www.genecards.org/cgi-bin/carddisp.pl?gene=ABL1
PRKCQ	Protein Kinase C Theta	Protein Coding	Q04759	62	GC10M007099	4.86733	https://www.genecards.org/cgi-bin/carddisp.pl?gene=PRKCQ
ADCY10	Adenylate Cyclase 10	Protein Coding	Q96PN6	56	GC01M167809	4.86472	https://www.genecards.org/cgi-bin/carddisp.pl?gene=ADCY10
FYN	FYN Proto-Oncogene, Src Family Tyrosine Kinase	Protein Coding	P06241	60	GC06M111660	4.86388	https://www.genecards.org/cgi-bin/carddisp.pl?gene=FYN
RXRA	Retinoid X Receptor Alpha	Protein Coding	P19793	61	GC09P134317	4.86161	https://www.genecards.org/cgi-bin/carddisp.pl?gene=RXRA
TNFRSF8	TNF Receptor Superfamily Member 8	Protein Coding	P28908	56	GC01P012063	4.8594	https://www.genecards.org/cgi-bin/carddisp.pl?gene=TNFRSF8
AIM2	Absent In Melanoma 2	Protein Coding	O14862	53	GC01M166455	4.85682	https://www.genecards.org/cgi-bin/carddisp.pl?gene=AIM2
BSG	Basigin (Ok Blood Group)	Protein Coding	P35613	57	GC19P000571	4.84941	https://www.genecards.org/cgi-bin/carddisp.pl?gene=BSG
PXN	Paxillin	Protein Coding	P49023	59	GC12M120210	4.84915	https://www.genecards.org/cgi-bin/carddisp.pl?gene=PXN
LCAT	Lecithin-Cholesterol Acyltransferase	Protein Coding	P04180	60	GC16M067939	4.84818	https://www.genecards.org/cgi-bin/carddisp.pl?gene=LCAT
TNPO1	Transportin 1	Protein Coding	Q92973	54	GC05P072816	4.84114	https://www.genecards.org/cgi-bin/carddisp.pl?gene=TNPO1
PRKDC	Protein Kinase, DNA-Activated, Catalytic Subunit	Protein Coding	P78527	63	GC08M047773	4.84088	https://www.genecards.org/cgi-bin/carddisp.pl?gene=PRKDC
CTSG	Cathepsin G	Protein Coding	P08311	58	GC14M024573	4.8354	https://www.genecards.org/cgi-bin/carddisp.pl?gene=CTSG
PTPRJ	Protein Tyrosine Phosphatase Receptor Type J	Protein Coding	Q12913	60	GC11P048725	4.8245	https://www.genecards.org/cgi-bin/carddisp.pl?gene=PTPRJ
IFT140	Intraflagellar Transport 140	Protein Coding	Q96RY7	52	GC16M046339	4.8243	https://www.genecards.org/cgi-bin/carddisp.pl?gene=IFT140
COL4A3	Collagen Type IV Alpha 3 Chain	Protein Coding	Q01955	58	GC02P227164	4.81971	https://www.genecards.org/cgi-bin/carddisp.pl?gene=COL4A3
SART1	Spliceosome Associated Factor 1, Recruiter Of U4/U6.U5 Tri-SnRNP	Protein Coding	O43290	49	GC11P103364	4.81883	https://www.genecards.org/cgi-bin/carddisp.pl?gene=SART1
LMNA	Lamin A/C	Protein Coding	P02545	63	GC01P156082	4.81663	https://www.genecards.org/cgi-bin/carddisp.pl?gene=LMNA
ADA2	Adenosine Deaminase 2	Protein Coding	Q9NZK5	54	GC22M017961	4.81062	https://www.genecards.org/cgi-bin/carddisp.pl?gene=ADA2
ALMS1	ALMS1 Centrosome And Basal Body Associated Protein	Protein Coding	Q8TCU4	52	GC02P073385	4.81026	https://www.genecards.org/cgi-bin/carddisp.pl?gene=ALMS1
RNASEH2B	Ribonuclease H2 Subunit B	Protein Coding	Q5TBB1	49	GC13P050909	4.80846	https://www.genecards.org/cgi-bin/carddisp.pl?gene=RNASEH2B
SEMA4D	Semaphorin 4D	Protein Coding	Q92854	59	GC09M089360	4.80763	https://www.genecards.org/cgi-bin/carddisp.pl?gene=SEMA4D
LAMC2	Laminin Subunit Gamma 2	Protein Coding	Q13753	60	GC01P183186	4.80085	https://www.genecards.org/cgi-bin/carddisp.pl?gene=LAMC2
CTSC	Cathepsin C	Protein Coding	P53634	60	GC11M137061	4.79638	https://www.genecards.org/cgi-bin/carddisp.pl?gene=CTSC
SLC4A7	Solute Carrier Family 4 Member 7	Protein Coding	Q9Y6M7	53	GC03M027372	4.79509	https://www.genecards.org/cgi-bin/carddisp.pl?gene=SLC4A7
NPHS1	NPHS1 Adhesion Molecule, Nephrin	Protein Coding	O60500	60	GC19M035825	4.78885	https://www.genecards.org/cgi-bin/carddisp.pl?gene=NPHS1
REL	REL Proto-Oncogene, NF-KB Subunit	Protein Coding	Q04864	61	GC02P060881	4.78771	https://www.genecards.org/cgi-bin/carddisp.pl?gene=REL
C5	Complement C5	Protein Coding	P01031	59	GC09M120940	4.7877	https://www.genecards.org/cgi-bin/carddisp.pl?gene=C5
PLCB3	Phospholipase C Beta 3	Protein Coding	Q01970	60	GC11P064251	4.78491	https://www.genecards.org/cgi-bin/carddisp.pl?gene=PLCB3
SLC25A13	Solute Carrier Family 25 Member 13	Protein Coding	Q9UJS0	59	GC07M096120	4.78111	https://www.genecards.org/cgi-bin/carddisp.pl?gene=SLC25A13
MBP	Myelin Basic Protein	Protein Coding	P02686	57	GC18M076978	4.77743	https://www.genecards.org/cgi-bin/carddisp.pl?gene=MBP
TWIST1	Twist Family BHLH Transcription Factor 1	Protein Coding	Q15672	60	GC07M019020	4.7698	https://www.genecards.org/cgi-bin/carddisp.pl?gene=TWIST1
SERPINB2	Serpin Family B Member 2	Protein Coding	P05120	57	GC18P063871	4.7694	https://www.genecards.org/cgi-bin/carddisp.pl?gene=SERPINB2
LIPG	Lipase G, Endothelial Type	Protein Coding	Q9Y5X9	57	GC18P049560	4.76655	https://www.genecards.org/cgi-bin/carddisp.pl?gene=LIPG
MID1	Midline 1	Protein Coding	O15344	56	GC0XM010445	4.7661	https://www.genecards.org/cgi-bin/carddisp.pl?gene=MID1
CD1B	CD1b Molecule	Protein Coding	P29016	50	GC01M166443	4.76542	https://www.genecards.org/cgi-bin/carddisp.pl?gene=CD1B
PRKCH	Protein Kinase C Eta	Protein Coding	P24723	61	GC14P061187	4.76383	https://www.genecards.org/cgi-bin/carddisp.pl?gene=PRKCH
UNC13B	Unc-13 Homolog B	Protein Coding	O14795	55	GC09P035161	4.75728	https://www.genecards.org/cgi-bin/carddisp.pl?gene=UNC13B
AR	Androgen Receptor	Protein Coding	P10275	65	GC0XP067544	4.7552	https://www.genecards.org/cgi-bin/carddisp.pl?gene=AR
TRIM21	Tripartite Motif Containing 21	Protein Coding	P19474	56	GC11M004384	4.74535	https://www.genecards.org/cgi-bin/carddisp.pl?gene=TRIM21
NR4A3	Nuclear Receptor Subfamily 4 Group A Member 3	Protein Coding	Q92570	55	GC09P099821	4.7414	https://www.genecards.org/cgi-bin/carddisp.pl?gene=NR4A3
CFLAR	CASP8 And FADD Like Apoptosis Regulator	Protein Coding	O15519	57	GC02P204493	4.7372	https://www.genecards.org/cgi-bin/carddisp.pl?gene=CFLAR
MLC1	Modulator Of VRAC Current 1	Protein Coding	Q15049	53	GC22M050059	4.73548	https://www.genecards.org/cgi-bin/carddisp.pl?gene=MLC1
XDH	Xanthine Dehydrogenase	Protein Coding	P47989	60	GC02M031334	4.73174	https://www.genecards.org/cgi-bin/carddisp.pl?gene=XDH
SIGLEC15	Sialic Acid Binding Ig Like Lectin 15	Protein Coding	Q6ZMC9	50	GC18P045825	4.7284	https://www.genecards.org/cgi-bin/carddisp.pl?gene=SIGLEC15
JAG1	Jagged Canonical Notch Ligand 1	Protein Coding	P78504	63	GC20M010637	4.72794	https://www.genecards.org/cgi-bin/carddisp.pl?gene=JAG1
NCAM1	Neural Cell Adhesion Molecule 1	Protein Coding	P13591	61	GC11P112961	4.72694	https://www.genecards.org/cgi-bin/carddisp.pl?gene=NCAM1
NRP1	Neuropilin 1	Protein Coding	O14786	60	GC10M033177	4.71676	https://www.genecards.org/cgi-bin/carddisp.pl?gene=NRP1
SOS1	SOS Ras/Rac Guanine Nucleotide Exchange Factor 1	Protein Coding	Q07889	64	GC02M039417	4.71508	https://www.genecards.org/cgi-bin/carddisp.pl?gene=SOS1
AHI1	Abelson Helper Integration Site 1	Protein Coding	Q8N157	53	GC06M135283	4.69877	https://www.genecards.org/cgi-bin/carddisp.pl?gene=AHI1
LAMP2	Lysosomal Associated Membrane Protein 2	Protein Coding	P13473	57	GC0XM120426	4.69017	https://www.genecards.org/cgi-bin/carddisp.pl?gene=LAMP2
IL5RA	Interleukin 5 Receptor Subunit Alpha	Protein Coding	Q01344	59	GC03M003066	4.68372	https://www.genecards.org/cgi-bin/carddisp.pl?gene=IL5RA
MMP13	Matrix Metallopeptidase 13	Protein Coding	P45452	63	GC11M102942	4.67668	https://www.genecards.org/cgi-bin/carddisp.pl?gene=MMP13
MSN	Moesin	Protein Coding	P26038	60	GC0XP065588	4.67572	https://www.genecards.org/cgi-bin/carddisp.pl?gene=MSN
VLDLR	Very Low Density Lipoprotein Receptor	Protein Coding	P98155	61	GC09P002611	4.67091	https://www.genecards.org/cgi-bin/carddisp.pl?gene=VLDLR
HDAC6	Histone Deacetylase 6	Protein Coding	Q9UBN7	66	GC0XP048801	4.67005	https://www.genecards.org/cgi-bin/carddisp.pl?gene=HDAC6
VAV1	Vav Guanine Nucleotide Exchange Factor 1	Protein Coding	P15498	59	GC19P006772	4.66882	https://www.genecards.org/cgi-bin/carddisp.pl?gene=VAV1
ADGRB1	Adhesion G Protein-Coupled Receptor B1	Protein Coding	O14514	50	GC08P142449	4.66375	https://www.genecards.org/cgi-bin/carddisp.pl?gene=ADGRB1
NOS1	Nitric Oxide Synthase 1	Protein Coding	P29475	63	GC12M117208	4.66161	https://www.genecards.org/cgi-bin/carddisp.pl?gene=NOS1
LY96	Lymphocyte Antigen 96	Protein Coding	Q9Y6Y9	56	GC08P073991	4.65884	https://www.genecards.org/cgi-bin/carddisp.pl?gene=LY96
NCEH1	Neutral Cholesterol Ester Hydrolase 1	Protein Coding	Q6PIU2	49	GC03M172630	4.65804	https://www.genecards.org/cgi-bin/carddisp.pl?gene=NCEH1
SBNO2	Strawberry Notch Homolog 2	Protein Coding	Q9Y2G9	42	GC19M001107	4.65375	https://www.genecards.org/cgi-bin/carddisp.pl?gene=SBNO2
HADHA	Hydroxyacyl-CoA Dehydrogenase Trifunctional Multienzyme Complex Subunit Alpha	Protein Coding	P40939	60	GC02M026190	4.65139	https://www.genecards.org/cgi-bin/carddisp.pl?gene=HADHA
ZFP36L2	ZFP36 Ring Finger Protein Like 2	Protein Coding	P47974	52	GC02M043222	4.64756	https://www.genecards.org/cgi-bin/carddisp.pl?gene=ZFP36L2
SMAD3	SMAD Family Member 3	Protein Coding	P84022	67	GC15P067063	4.64206	https://www.genecards.org/cgi-bin/carddisp.pl?gene=SMAD3
CCND2	Cyclin D2	Protein Coding	P30279	61	GC12P068218	4.64137	https://www.genecards.org/cgi-bin/carddisp.pl?gene=CCND2
ERCC3	ERCC Excision Repair 3, TFIIH Core Complex Helicase Subunit	Protein Coding	P19447	61	GC02M127257	4.63689	https://www.genecards.org/cgi-bin/carddisp.pl?gene=ERCC3
MEF2A	Myocyte Enhancer Factor 2A	Protein Coding	Q02078	59	GC15P099565	4.63486	https://www.genecards.org/cgi-bin/carddisp.pl?gene=MEF2A
FOXP3	Forkhead Box P3	Protein Coding	Q9BZS1	60	GC0XM049250	4.63018	https://www.genecards.org/cgi-bin/carddisp.pl?gene=FOXP3
ADAMDEC1	ADAM Like Decysin 1	Protein Coding	O15204	48	GC08P024384	4.61934	https://www.genecards.org/cgi-bin/carddisp.pl?gene=ADAMDEC1
LTBR	Lymphotoxin Beta Receptor	Protein Coding	P36941	54	GC12P006375	4.61885	https://www.genecards.org/cgi-bin/carddisp.pl?gene=LTBR
CSK	C-Terminal Src Kinase	Protein Coding	P41240	59	GC15P074782	4.61851	https://www.genecards.org/cgi-bin/carddisp.pl?gene=CSK
CPQ	Carboxypeptidase Q	Protein Coding	Q9Y646	51	GC08P096645	4.61609	https://www.genecards.org/cgi-bin/carddisp.pl?gene=CPQ
UBE2K	Ubiquitin Conjugating Enzyme E2 K	Protein Coding	P61086	55	GC04P039742	4.60754	https://www.genecards.org/cgi-bin/carddisp.pl?gene=UBE2K
SCN8A	Sodium Voltage-Gated Channel Alpha Subunit 8	Protein Coding	Q9UQD0	63	GC12P051590	4.59915	https://www.genecards.org/cgi-bin/carddisp.pl?gene=SCN8A
TNFSF15	TNF Superfamily Member 15	Protein Coding	O95150	56	GC09M114784	4.59609	https://www.genecards.org/cgi-bin/carddisp.pl?gene=TNFSF15
MYB	MYB Proto-Oncogene, Transcription Factor	Protein Coding	P10242	62	GC06P135181	4.59408	https://www.genecards.org/cgi-bin/carddisp.pl?gene=MYB
PPARD	Peroxisome Proliferator Activated Receptor Delta	Protein Coding	Q03181	59	GC06P173188	4.59392	https://www.genecards.org/cgi-bin/carddisp.pl?gene=PPARD
TIMP3	TIMP Metallopeptidase Inhibitor 3	Protein Coding	P35625	57	GC22P086768	4.59325	https://www.genecards.org/cgi-bin/carddisp.pl?gene=TIMP3
NPM1	Nucleophosmin 1	Protein Coding	P06748	63	GC05P171387	4.58735	https://www.genecards.org/cgi-bin/carddisp.pl?gene=NPM1
NTRK2	Neurotrophic Receptor Tyrosine Kinase 2	Protein Coding	Q16620	66	GC09P084668	4.5847	https://www.genecards.org/cgi-bin/carddisp.pl?gene=NTRK2
AK2	Adenylate Kinase 2	Protein Coding	P54819	60	GC01M033007	4.58389	https://www.genecards.org/cgi-bin/carddisp.pl?gene=AK2
FGFR2	Fibroblast Growth Factor Receptor 2	Protein Coding	P21802	69	GC10M121478	4.5838	https://www.genecards.org/cgi-bin/carddisp.pl?gene=FGFR2
CD207	CD207 Molecule	Protein Coding	Q9UJ71	50	GC02M070830	4.58103	https://www.genecards.org/cgi-bin/carddisp.pl?gene=CD207
GPR55	G Protein-Coupled Receptor 55	Protein Coding	Q9Y2T6	53	GC02M230907	4.57912	https://www.genecards.org/cgi-bin/carddisp.pl?gene=GPR55
ADAMTSL1	ADAMTS Like 1	Protein Coding	Q8N6G6	53	GC09P017906	4.57711	https://www.genecards.org/cgi-bin/carddisp.pl?gene=ADAMTSL1
FOXO1	Forkhead Box O1	Protein Coding	Q12778	64	GC13M040555	4.5694	https://www.genecards.org/cgi-bin/carddisp.pl?gene=FOXO1
CDH23	Cadherin Related 23	Protein Coding	Q9H251	57	GC10P071396	4.56914	https://www.genecards.org/cgi-bin/carddisp.pl?gene=CDH23
NCOR1	Nuclear Receptor Corepressor 1	Protein Coding	O75376	57	GC17M016029	4.56415	https://www.genecards.org/cgi-bin/carddisp.pl?gene=NCOR1
PRG2	Proteoglycan 2, Pro Eosinophil Major Basic Protein	Protein Coding	P13727	53	GC11M057386	4.55605	https://www.genecards.org/cgi-bin/carddisp.pl?gene=PRG2
SLPI	Secretory Leukocyte Peptidase Inhibitor	Protein Coding	P03973	53	GC20M045252	4.55564	https://www.genecards.org/cgi-bin/carddisp.pl?gene=SLPI
TNFRSF6B	TNF Receptor Superfamily Member 6b	Protein Coding	O95407	54	GC20P063696	4.54992	https://www.genecards.org/cgi-bin/carddisp.pl?gene=TNFRSF6B
NAIP	NLR Family Apoptosis Inhibitory Protein	Protein Coding	Q13075	52	GC05M070968	4.54885	https://www.genecards.org/cgi-bin/carddisp.pl?gene=NAIP
COL4A5	Collagen Type IV Alpha 5 Chain	Protein Coding	P29400	57	GC0XP108439	4.53645	https://www.genecards.org/cgi-bin/carddisp.pl?gene=COL4A5
KCNMA1	Potassium Calcium-Activated Channel Subfamily M Alpha 1	Protein Coding	Q12791	61	GC10M076869	4.53569	https://www.genecards.org/cgi-bin/carddisp.pl?gene=KCNMA1
PRL	Prolactin	Protein Coding	P01236	56	GC06M022287	4.53275	https://www.genecards.org/cgi-bin/carddisp.pl?gene=PRL
CDKN3	Cyclin Dependent Kinase Inhibitor 3	Protein Coding	Q16667	54	GC14P055603	4.5297	https://www.genecards.org/cgi-bin/carddisp.pl?gene=CDKN3
CD82	CD82 Molecule	Protein Coding	P27701	57	GC11P044564	4.52936	https://www.genecards.org/cgi-bin/carddisp.pl?gene=CD82
PRKD1	Protein Kinase D1	Protein Coding	Q15139	62	GC14M029576	4.52416	https://www.genecards.org/cgi-bin/carddisp.pl?gene=PRKD1
ODC1	Ornithine Decarboxylase 1	Protein Coding	P11926	61	GC02M010432	4.52268	https://www.genecards.org/cgi-bin/carddisp.pl?gene=ODC1
HLA-DMA	Major Histocompatibility Complex, Class II, DM Alpha	Protein Coding	P28067	51	GC06M103407	4.52174	https://www.genecards.org/cgi-bin/carddisp.pl?gene=HLA-DMA
IL6ST	Interleukin 6 Cytokine Family Signal Transducer	Protein Coding	P40189	63	GC05M055935	4.52013	https://www.genecards.org/cgi-bin/carddisp.pl?gene=IL6ST
TACR1	Tachykinin Receptor 1	Protein Coding	P25103	59	GC02M075798	4.51877	https://www.genecards.org/cgi-bin/carddisp.pl?gene=TACR1
SMAD7	SMAD Family Member 7	Protein Coding	O15105	57	GC18M048919	4.51266	https://www.genecards.org/cgi-bin/carddisp.pl?gene=SMAD7
DHCR7	7-Dehydrocholesterol Reductase	Protein Coding	Q9UBM7	61	GC11M136756	4.51125	https://www.genecards.org/cgi-bin/carddisp.pl?gene=DHCR7
SLC30A1	Solute Carrier Family 30 Member 1	Protein Coding	Q9Y6M5	52	GC01M211571	4.49831	https://www.genecards.org/cgi-bin/carddisp.pl?gene=SLC30A1
CD248	CD248 Molecule	Protein Coding	Q9HCU0	48	GC11M066314	4.495	https://www.genecards.org/cgi-bin/carddisp.pl?gene=CD248
SGCA	Sarcoglycan Alpha	Protein Coding	Q16586	54	GC17P050164	4.49481	https://www.genecards.org/cgi-bin/carddisp.pl?gene=SGCA
DPP9	Dipeptidyl Peptidase 9	Protein Coding	Q86TI2	54	GC19M104129	4.49411	https://www.genecards.org/cgi-bin/carddisp.pl?gene=DPP9
ATM	ATM Serine/Threonine Kinase	Protein Coding	Q13315	66	GC11P108223	4.49262	https://www.genecards.org/cgi-bin/carddisp.pl?gene=ATM
TTC7A	Tetratricopeptide Repeat Domain 7A	Protein Coding	Q9ULT0	51	GC02P046925	4.48225	https://www.genecards.org/cgi-bin/carddisp.pl?gene=TTC7A
COPS5	COP9 Signalosome Subunit 5	Protein Coding	Q92905	54	GC08M067043	4.48095	https://www.genecards.org/cgi-bin/carddisp.pl?gene=COPS5
CP	Ceruloplasmin	Protein Coding	P00450	62	GC03M149162	4.47988	https://www.genecards.org/cgi-bin/carddisp.pl?gene=CP
TNFAIP6	TNF Alpha Induced Protein 6	Protein Coding	P98066	53	GC02P151357	4.47905	https://www.genecards.org/cgi-bin/carddisp.pl?gene=TNFAIP6
SLC37A4	Solute Carrier Family 37 Member 4	Protein Coding	O43826	54	GC11M137443	4.47753	https://www.genecards.org/cgi-bin/carddisp.pl?gene=SLC37A4
RARA	Retinoic Acid Receptor Alpha	Protein Coding	P10276	63	GC17P040309	4.47575	https://www.genecards.org/cgi-bin/carddisp.pl?gene=RARA
GLUL	Glutamate-Ammonia Ligase	Protein Coding	P15104	61	GC01M182378	4.47182	https://www.genecards.org/cgi-bin/carddisp.pl?gene=GLUL
CDKN1A	Cyclin Dependent Kinase Inhibitor 1A	Protein Coding	P38936	63	GC06P173207	4.46568	https://www.genecards.org/cgi-bin/carddisp.pl?gene=CDKN1A
NFATC3	Nuclear Factor Of Activated T Cells 3	Protein Coding	Q12968	55	GC16P068084	4.46255	https://www.genecards.org/cgi-bin/carddisp.pl?gene=NFATC3
GPS2	G Protein Pathway Suppressor 2	Protein Coding	Q13227	45	GC17M007311	4.45819	https://www.genecards.org/cgi-bin/carddisp.pl?gene=GPS2
BAX	BCL2 Associated X, Apoptosis Regulator	Protein Coding	Q07812	64	GC19P048954	4.45726	https://www.genecards.org/cgi-bin/carddisp.pl?gene=BAX
TRPM2	Transient Receptor Potential Cation Channel Subfamily M Member 2	Protein Coding	O94759	53	GC21P044350	4.45382	https://www.genecards.org/cgi-bin/carddisp.pl?gene=TRPM2
IFNA2	Interferon Alpha 2	Protein Coding	P01563	56	GC09M021384	4.4533	https://www.genecards.org/cgi-bin/carddisp.pl?gene=IFNA2
RAP1A	RAP1A, Member Of RAS Oncogene Family	Protein Coding	P62834	57	GC01P111542	4.45234	https://www.genecards.org/cgi-bin/carddisp.pl?gene=RAP1A
AKT3	AKT Serine/Threonine Kinase 3	Protein Coding	Q9Y243	68	GC01M243488	4.43952	https://www.genecards.org/cgi-bin/carddisp.pl?gene=AKT3
AOAH	Acyloxyacyl Hydrolase	Protein Coding	P28039	51	GC07M036519	4.43401	https://www.genecards.org/cgi-bin/carddisp.pl?gene=AOAH
DPYD	Dihydropyrimidine Dehydrogenase	Protein Coding	Q12882	64	GC01M097015	4.43338	https://www.genecards.org/cgi-bin/carddisp.pl?gene=DPYD
IRS2	Insulin Receptor Substrate 2	Protein Coding	Q9Y4H2	59	GC13M109752	4.43083	https://www.genecards.org/cgi-bin/carddisp.pl?gene=IRS2
SYT7	Synaptotagmin 7	Protein Coding	O43581	52	GC11M061513	4.42576	https://www.genecards.org/cgi-bin/carddisp.pl?gene=SYT7
PDGFRA	Platelet Derived Growth Factor Receptor Alpha	Protein Coding	P16234	66	GC04P054229	4.42419	https://www.genecards.org/cgi-bin/carddisp.pl?gene=PDGFRA
VPS13B	Vacuolar Protein Sorting 13 Homolog B	Protein Coding	Q7Z7G8	53	GC08P099154	4.41102	https://www.genecards.org/cgi-bin/carddisp.pl?gene=VPS13B
SMPDL3A	Sphingomyelin Phosphodiesterase Acid Like 3A	Protein Coding	Q92484	45	GC06P174164	4.41089	https://www.genecards.org/cgi-bin/carddisp.pl?gene=SMPDL3A
TSC2	TSC Complex Subunit 2	Protein Coding	P49815	64	GC16P112285	4.41042	https://www.genecards.org/cgi-bin/carddisp.pl?gene=TSC2
ASS1	Argininosuccinate Synthase 1	Protein Coding	P00966	62	GC09P130444	4.41033	https://www.genecards.org/cgi-bin/carddisp.pl?gene=ASS1
HPSE	Heparanase	Protein Coding	Q9Y251	57	GC04M083292	4.40209	https://www.genecards.org/cgi-bin/carddisp.pl?gene=HPSE
PDGFA	Platelet Derived Growth Factor Subunit A	Protein Coding	P04085	57	GC07M000497	4.39872	https://www.genecards.org/cgi-bin/carddisp.pl?gene=PDGFA
SIN3B	SIN3 Transcription Regulator Family Member B	Protein Coding	O75182	48	GC19P016829	4.39817	https://www.genecards.org/cgi-bin/carddisp.pl?gene=SIN3B
PLA2R1	Phospholipase A2 Receptor 1	Protein Coding	Q13018	51	GC02M159924	4.39795	https://www.genecards.org/cgi-bin/carddisp.pl?gene=PLA2R1
LGALS3BP	Galectin 3 Binding Protein	Protein Coding	Q08380	54	GC17M078971	4.39721	https://www.genecards.org/cgi-bin/carddisp.pl?gene=LGALS3BP
TAP1	Transporter 1, ATP Binding Cassette Subfamily B Member	Protein Coding	Q03518	61	GC06M103402	4.39182	https://www.genecards.org/cgi-bin/carddisp.pl?gene=TAP1
MME	Membrane Metalloendopeptidase	Protein Coding	P08473	63	GC03P155024	4.38809	https://www.genecards.org/cgi-bin/carddisp.pl?gene=MME
FLT4	Fms Related Receptor Tyrosine Kinase 4	Protein Coding	P35916	65	GC05M183106	4.38748	https://www.genecards.org/cgi-bin/carddisp.pl?gene=FLT4
SF3B2	Splicing Factor 3b Subunit 2	Protein Coding	Q13435	52	GC11P066050	4.3826	https://www.genecards.org/cgi-bin/carddisp.pl?gene=SF3B2
NTRK3	Neurotrophic Receptor Tyrosine Kinase 3	Protein Coding	Q16288	66	GC15M087859	4.38162	https://www.genecards.org/cgi-bin/carddisp.pl?gene=NTRK3
IL23R	Interleukin 23 Receptor	Protein Coding	Q5VWK5	57	GC01P067138	4.379	https://www.genecards.org/cgi-bin/carddisp.pl?gene=IL23R
SCARA3	Scavenger Receptor Class A Member 3	Protein Coding	Q6AZY7	46	GC08P027633	4.37616	https://www.genecards.org/cgi-bin/carddisp.pl?gene=SCARA3
F2	Coagulation Factor II, Thrombin	Protein Coding	P00734	63	GC11P048666	4.37616	https://www.genecards.org/cgi-bin/carddisp.pl?gene=F2
PDHX	Pyruvate Dehydrogenase Complex Component X	Protein Coding	O00330	59	GC11P034894	4.37586	https://www.genecards.org/cgi-bin/carddisp.pl?gene=PDHX
ACTG1	Actin Gamma 1	Protein Coding	P63261	60	GC17M081509	4.37253	https://www.genecards.org/cgi-bin/carddisp.pl?gene=ACTG1
PRDM1	PR/SET Domain 1	Protein Coding	O75626	58	GC06P173844	4.3707	https://www.genecards.org/cgi-bin/carddisp.pl?gene=PRDM1
MCCC1	Methylcrotonyl-CoA Carboxylase Subunit 1	Protein Coding	Q96RQ3	57	GC03M183015	4.37002	https://www.genecards.org/cgi-bin/carddisp.pl?gene=MCCC1
TNFSF14	TNF Superfamily Member 14	Protein Coding	O43557	53	GC19M104198	4.36915	https://www.genecards.org/cgi-bin/carddisp.pl?gene=TNFSF14
EDNRB	Endothelin Receptor Type B	Protein Coding	P24530	63	GC13M077895	4.36842	https://www.genecards.org/cgi-bin/carddisp.pl?gene=EDNRB
LITAF	Lipopolysaccharide Induced TNF Factor	Protein Coding	Q99732	55	GC16M047537	4.36802	https://www.genecards.org/cgi-bin/carddisp.pl?gene=LITAF
FMNL1	Formin Like 1	Protein Coding	O95466	49	GC17P144546	4.36175	https://www.genecards.org/cgi-bin/carddisp.pl?gene=FMNL1
HRG	Histidine Rich Glycoprotein	Protein Coding	P04196	56	GC03P186660	4.36091	https://www.genecards.org/cgi-bin/carddisp.pl?gene=HRG
COL7A1	Collagen Type VII Alpha 1 Chain	Protein Coding	Q02388	57	GC03M048564	4.35689	https://www.genecards.org/cgi-bin/carddisp.pl?gene=COL7A1
CC2D2A	Coiled-Coil And C2 Domain Containing 2A	Protein Coding	Q9P2K1	52	GC04P028372	4.35073	https://www.genecards.org/cgi-bin/carddisp.pl?gene=CC2D2A
EPX	Eosinophil Peroxidase	Protein Coding	P11678	57	GC17P058192	4.34908	https://www.genecards.org/cgi-bin/carddisp.pl?gene=EPX
BPI	Bactericidal Permeability Increasing Protein	Protein Coding	P17213	54	GC20P048982	4.34816	https://www.genecards.org/cgi-bin/carddisp.pl?gene=BPI
ADGRE3	Adhesion G Protein-Coupled Receptor E3	Protein Coding	Q9BY15	42	GC19M104502	4.34146	https://www.genecards.org/cgi-bin/carddisp.pl?gene=ADGRE3
EDN2	Endothelin 2	Protein Coding	P20800	52	GC01M041478	4.34027	https://www.genecards.org/cgi-bin/carddisp.pl?gene=EDN2
SFPQ	Splicing Factor Proline And Glutamine Rich	Protein Coding	P23246	56	GC01M035176	4.33933	https://www.genecards.org/cgi-bin/carddisp.pl?gene=SFPQ
DCN	Decorin	Protein Coding	P07585	60	GC12M091140	4.33519	https://www.genecards.org/cgi-bin/carddisp.pl?gene=DCN
PLCB2	Phospholipase C Beta 2	Protein Coding	Q00722	54	GC15M040278	4.33355	https://www.genecards.org/cgi-bin/carddisp.pl?gene=PLCB2
SPARC	Secreted Protein Acidic And Cysteine Rich	Protein Coding	P09486	62	GC05M151661	4.33332	https://www.genecards.org/cgi-bin/carddisp.pl?gene=SPARC
HPS3	HPS3 Biogenesis Of Lysosomal Organelles Complex 2 Subunit 1	Protein Coding	Q969F9	50	GC03P149129	4.33029	https://www.genecards.org/cgi-bin/carddisp.pl?gene=HPS3
CD19	CD19 Molecule	Protein Coding	P15391	64	GC16P113028	4.33007	https://www.genecards.org/cgi-bin/carddisp.pl?gene=CD19
ATF3	Activating Transcription Factor 3	Protein Coding	P18847	57	GC01P212565	4.32904	https://www.genecards.org/cgi-bin/carddisp.pl?gene=ATF3
LMBRD1	LMBR1 Domain Containing 1	Protein Coding	Q9NUN5	52	GC06M103806	4.32575	https://www.genecards.org/cgi-bin/carddisp.pl?gene=LMBRD1
CALCR	Calcitonin Receptor	Protein Coding	P30988	61	GC07M093424	4.32472	https://www.genecards.org/cgi-bin/carddisp.pl?gene=CALCR
CCL14	C-C Motif Chemokine Ligand 14	Protein Coding	Q16627	43	GC17M093126	4.32399	https://www.genecards.org/cgi-bin/carddisp.pl?gene=CCL14
ABCD1	ATP Binding Cassette Subfamily D Member 1	Protein Coding	P33897	59	GC0XP153724	4.32273	https://www.genecards.org/cgi-bin/carddisp.pl?gene=ABCD1
TRPV4	Transient Receptor Potential Cation Channel Subfamily V Member 4	Protein Coding	Q9HBA0	61	GC12M109783	4.32206	https://www.genecards.org/cgi-bin/carddisp.pl?gene=TRPV4
MMP8	Matrix Metallopeptidase 8	Protein Coding	P22894	60	GC11M137187	4.32201	https://www.genecards.org/cgi-bin/carddisp.pl?gene=MMP8
CEACAM3	CEA Cell Adhesion Molecule 3	Protein Coding	P40198	54	GC19P041796	4.32058	https://www.genecards.org/cgi-bin/carddisp.pl?gene=CEACAM3
WIPF1	WAS/WASL Interacting Protein Family Member 1	Protein Coding	O43516	54	GC02M174559	4.30336	https://www.genecards.org/cgi-bin/carddisp.pl?gene=WIPF1
SEMA7A	Semaphorin 7A (JohnMiltonHagen Blood Group)	Protein Coding	O75326	56	GC15M074409	4.29856	https://www.genecards.org/cgi-bin/carddisp.pl?gene=SEMA7A
PDGFD	Platelet Derived Growth Factor D	Protein Coding	Q9GZP0	55	GC11M103907	4.29804	https://www.genecards.org/cgi-bin/carddisp.pl?gene=PDGFD
ADRB2	Adrenoceptor Beta 2	Protein Coding	P07550	62	GC05P157205	4.29278	https://www.genecards.org/cgi-bin/carddisp.pl?gene=ADRB2
NOTCH1	Notch Receptor 1	Protein Coding	P46531	66	GC09M139117	4.29181	https://www.genecards.org/cgi-bin/carddisp.pl?gene=NOTCH1
AGT	Angiotensinogen	Protein Coding	P01019	63	GC01M230690	4.28574	https://www.genecards.org/cgi-bin/carddisp.pl?gene=AGT
ADGRV1	Adhesion G Protein-Coupled Receptor V1	Protein Coding	Q8WXG9	53	GC05P090529	4.2842	https://www.genecards.org/cgi-bin/carddisp.pl?gene=ADGRV1
SLC9A9	Solute Carrier Family 9 Member A9	Protein Coding	Q8IVB4	51	GC03M143265	4.28285	https://www.genecards.org/cgi-bin/carddisp.pl?gene=SLC9A9
IGF2BP2	Insulin Like Growth Factor 2 MRNA Binding Protein 2	Protein Coding	Q9Y6M1	57	GC03M185643	4.28257	https://www.genecards.org/cgi-bin/carddisp.pl?gene=IGF2BP2
OSBPL8	Oxysterol Binding Protein Like 8	Protein Coding	Q9BZF1	49	GC12M076354	4.2788	https://www.genecards.org/cgi-bin/carddisp.pl?gene=OSBPL8
MPI	Mannose Phosphate Isomerase	Protein Coding	P34949	56	GC15P074890	4.27346	https://www.genecards.org/cgi-bin/carddisp.pl?gene=MPI
INS	Insulin	Protein Coding	P01308	61	GC11M002159	4.26799	https://www.genecards.org/cgi-bin/carddisp.pl?gene=INS
ADAM12	ADAM Metallopeptidase Domain 12	Protein Coding	O43184	58	GC10M126012	4.26791	https://www.genecards.org/cgi-bin/carddisp.pl?gene=ADAM12
TAT	Tyrosine Aminotransferase	Protein Coding	P17735	58	GC16M071565	4.26585	https://www.genecards.org/cgi-bin/carddisp.pl?gene=TAT
ABCC8	ATP Binding Cassette Subfamily C Member 8	Protein Coding	Q09428	59	GC11M017392	4.26419	https://www.genecards.org/cgi-bin/carddisp.pl?gene=ABCC8
SAA1	Serum Amyloid A1	Protein Coding	P0DJI8	51	GC11P020053	4.25836	https://www.genecards.org/cgi-bin/carddisp.pl?gene=SAA1
TKT	Transketolase	Protein Coding	P29401	59	GC03M053224	4.25767	https://www.genecards.org/cgi-bin/carddisp.pl?gene=TKT
LCN2	Lipocalin 2	Protein Coding	P80188	58	GC09P128149	4.25735	https://www.genecards.org/cgi-bin/carddisp.pl?gene=LCN2
LDAH	Lipid Droplet Associated Hydrolase	Protein Coding	Q9H6V9	39	GC02M020690	4.25716	https://www.genecards.org/cgi-bin/carddisp.pl?gene=LDAH
MAPK7	Mitogen-Activated Protein Kinase 7	Protein Coding	Q13164	61	GC17P143737	4.25687	https://www.genecards.org/cgi-bin/carddisp.pl?gene=MAPK7
LRPPRC	Leucine Rich Pentatricopeptide Repeat Containing	Protein Coding	P42704	54	GC02M043886	4.25417	https://www.genecards.org/cgi-bin/carddisp.pl?gene=LRPPRC
ZBP1	Z-DNA Binding Protein 1	Protein Coding	Q9H171	53	GC20M057603	4.25306	https://www.genecards.org/cgi-bin/carddisp.pl?gene=ZBP1
BIRC2	Baculoviral IAP Repeat Containing 2	Protein Coding	Q13490	61	GC11P102347	4.25223	https://www.genecards.org/cgi-bin/carddisp.pl?gene=BIRC2
TMEM106A	Transmembrane Protein 106A	Protein Coding	Q96A25	45	GC17P043211	4.25037	https://www.genecards.org/cgi-bin/carddisp.pl?gene=TMEM106A
DDB1	Damage Specific DNA Binding Protein 1	Protein Coding	Q16531	57	GC11M136398	4.24958	https://www.genecards.org/cgi-bin/carddisp.pl?gene=DDB1
TCTN2	Tectonic Family Member 2	Protein Coding	Q96GX1	52	GC12P123671	4.24628	https://www.genecards.org/cgi-bin/carddisp.pl?gene=TCTN2
POLG	DNA Polymerase Gamma, Catalytic Subunit	Protein Coding	P54098	61	GC15M159705	4.24536	https://www.genecards.org/cgi-bin/carddisp.pl?gene=POLG
AGPS	Alkylglycerone Phosphate Synthase	Protein Coding	O00116	56	GC02P177392	4.24413	https://www.genecards.org/cgi-bin/carddisp.pl?gene=AGPS
EZH2	Enhancer Of Zeste 2 Polycomb Repressive Complex 2 Subunit	Protein Coding	Q15910	66	GC07M148807	4.24393	https://www.genecards.org/cgi-bin/carddisp.pl?gene=EZH2
HDAC8	Histone Deacetylase 8	Protein Coding	Q9BY41	61	GC0XM072329	4.24253	https://www.genecards.org/cgi-bin/carddisp.pl?gene=HDAC8
HDAC5	Histone Deacetylase 5	Protein Coding	Q9UQL6	60	GC17M044076	4.23975	https://www.genecards.org/cgi-bin/carddisp.pl?gene=HDAC5
CDKN2A	Cyclin Dependent Kinase Inhibitor 2A	Protein Coding	Q8N726	64	GC09M021967	4.23824	https://www.genecards.org/cgi-bin/carddisp.pl?gene=CDKN2A
LYVE1	Lymphatic Vessel Endothelial Hyaluronan Receptor 1	Protein Coding	Q9Y5Y7	54	GC11M014342	4.23794	https://www.genecards.org/cgi-bin/carddisp.pl?gene=LYVE1
NTRK1	Neurotrophic Receptor Tyrosine Kinase 1	Protein Coding	P04629	63	GC01P156815	4.2361	https://www.genecards.org/cgi-bin/carddisp.pl?gene=NTRK1
ELP1	Elongator Acetyltransferase Complex Subunit 1	Protein Coding	O95163	56	GC09M120172	4.23231	https://www.genecards.org/cgi-bin/carddisp.pl?gene=ELP1
KMT2A	Lysine Methyltransferase 2A	Protein Coding	Q03164	61	GC11P118436	4.23222	https://www.genecards.org/cgi-bin/carddisp.pl?gene=KMT2A
CALCA	Calcitonin Related Polypeptide Alpha	Protein Coding	P06881	57	GC11M014966	4.23114	https://www.genecards.org/cgi-bin/carddisp.pl?gene=CALCA
PTPN3	Protein Tyrosine Phosphatase Non-Receptor Type 3	Protein Coding	P26045	55	GC09M109375	4.22663	https://www.genecards.org/cgi-bin/carddisp.pl?gene=PTPN3
VCL	Vinculin	Protein Coding	P18206	60	GC10P073995	4.22458	https://www.genecards.org/cgi-bin/carddisp.pl?gene=VCL
CLN6	CLN6 Transmembrane ER Protein	Protein Coding	Q9NWW5	50	GC15M068206	4.22347	https://www.genecards.org/cgi-bin/carddisp.pl?gene=CLN6
RMC1	Regulator Of MON1-CCZ1	Protein Coding	Q96DM3	41	GC18P024408	4.21767	https://www.genecards.org/cgi-bin/carddisp.pl?gene=RMC1
SORL1	Sortilin Related Receptor 1	Protein Coding	Q92673	57	GC11P121452	4.21715	https://www.genecards.org/cgi-bin/carddisp.pl?gene=SORL1
COX5A	Cytochrome C Oxidase Subunit 5A	Protein Coding	P20674	57	GC15M074919	4.21037	https://www.genecards.org/cgi-bin/carddisp.pl?gene=COX5A
ERCC4	ERCC Excision Repair 4, Endonuclease Catalytic Subunit	Protein Coding	Q92889	59	GC16P013920	4.20957	https://www.genecards.org/cgi-bin/carddisp.pl?gene=ERCC4
TGFB3	Transforming Growth Factor Beta 3	Protein Coding	P10600	61	GC14M075958	4.2075	https://www.genecards.org/cgi-bin/carddisp.pl?gene=TGFB3
MX1	MX Dynamin Like GTPase 1	Protein Coding	P20591	53	GC21P041420	4.20602	https://www.genecards.org/cgi-bin/carddisp.pl?gene=MX1
ADORA2B	Adenosine A2b Receptor	Protein Coding	P29275	60	GC17P143561	4.20241	https://www.genecards.org/cgi-bin/carddisp.pl?gene=ADORA2B
BLM	BLM RecQ Like Helicase	Protein Coding	P54132	63	GC15P090717	4.20091	https://www.genecards.org/cgi-bin/carddisp.pl?gene=BLM
TET2	Tet Methylcytosine Dioxygenase 2	Protein Coding	Q6N021	59	GC04P105145	4.19865	https://www.genecards.org/cgi-bin/carddisp.pl?gene=TET2
DNMT3A	DNA Methyltransferase 3 Alpha	Protein Coding	Q9Y6K1	65	GC02M025228	4.19803	https://www.genecards.org/cgi-bin/carddisp.pl?gene=DNMT3A
FANCA	FA Complementation Group A	Protein Coding	O15360	62	GC16M090272	4.19634	https://www.genecards.org/cgi-bin/carddisp.pl?gene=FANCA
GLDC	Glycine Decarboxylase	Protein Coding	P23378	60	GC09M006522	4.19486	https://www.genecards.org/cgi-bin/carddisp.pl?gene=GLDC
BBS4	Bardet-Biedl Syndrome 4	Protein Coding	Q96RK4	54	GC15P072686	4.19381	https://www.genecards.org/cgi-bin/carddisp.pl?gene=BBS4
HNRNPA2B1	Heterogeneous Nuclear Ribonucleoprotein A2/B1	Protein Coding	P22626	60	GC07M026174	4.191	https://www.genecards.org/cgi-bin/carddisp.pl?gene=HNRNPA2B1
MAP2K4	Mitogen-Activated Protein Kinase Kinase 4	Protein Coding	P45985	62	GC17P012020	4.18734	https://www.genecards.org/cgi-bin/carddisp.pl?gene=MAP2K4
MCCC2	Methylcrotonyl-CoA Carboxylase Subunit 2	Protein Coding	Q9HCC0	56	GC05P081216	4.18646	https://www.genecards.org/cgi-bin/carddisp.pl?gene=MCCC2
RIPK2	Receptor Interacting Serine/Threonine Kinase 2	Protein Coding	O43353	58	GC08P090020	4.18488	https://www.genecards.org/cgi-bin/carddisp.pl?gene=RIPK2
RAPGEF3	Rap Guanine Nucleotide Exchange Factor 3	Protein Coding	O95398	57	GC12M047736	4.18321	https://www.genecards.org/cgi-bin/carddisp.pl?gene=RAPGEF3
VCAN	Versican	Protein Coding	P13611	60	GC05P083471	4.18312	https://www.genecards.org/cgi-bin/carddisp.pl?gene=VCAN
PON2	Paraoxonase 2	Protein Coding	Q15165	56	GC07M095404	4.1815	https://www.genecards.org/cgi-bin/carddisp.pl?gene=PON2
FSCN1	Fascin Actin-Bundling Protein 1	Protein Coding	Q16658	57	GC07P005592	4.16084	https://www.genecards.org/cgi-bin/carddisp.pl?gene=FSCN1
PLCD4	Phospholipase C Delta 4	Protein Coding	Q9BRC7	50	GC02P218608	4.15935	https://www.genecards.org/cgi-bin/carddisp.pl?gene=PLCD4
RPS6KA5	Ribosomal Protein S6 Kinase A5	Protein Coding	O75582	59	GC14M090847	4.15869	https://www.genecards.org/cgi-bin/carddisp.pl?gene=RPS6KA5
IREB2	Iron Responsive Element Binding Protein 2	Protein Coding	P48200	58	GC15P078437	4.1586	https://www.genecards.org/cgi-bin/carddisp.pl?gene=IREB2
CITED2	Cbp/P300 Interacting Transactivator With Glu/Asp Rich Carboxy-Terminal Domain 2	Protein Coding	Q99967	55	GC06M139371	4.1581	https://www.genecards.org/cgi-bin/carddisp.pl?gene=CITED2
CNGA1	Cyclic Nucleotide Gated Channel Subunit Alpha 1	Protein Coding	P29973	57	GC04M047935	4.15595	https://www.genecards.org/cgi-bin/carddisp.pl?gene=CNGA1
ELMO1	Engulfment And Cell Motility 1	Protein Coding	Q92556	53	GC07M036860	4.1533	https://www.genecards.org/cgi-bin/carddisp.pl?gene=ELMO1
OTOF	Otoferlin	Protein Coding	Q9HC10	53	GC02M026659	4.15197	https://www.genecards.org/cgi-bin/carddisp.pl?gene=OTOF
BCAR1	BCAR1 Scaffold Protein, Cas Family Member	Protein Coding	P56945	56	GC16M075228	4.15148	https://www.genecards.org/cgi-bin/carddisp.pl?gene=BCAR1
SLC7A11	Solute Carrier Family 7 Member 11	Protein Coding	Q9UPY5	57	GC04M138164	4.14628	https://www.genecards.org/cgi-bin/carddisp.pl?gene=SLC7A11
SDC2	Syndecan 2	Protein Coding	P34741	56	GC08P096499	4.14504	https://www.genecards.org/cgi-bin/carddisp.pl?gene=SDC2
SELP	Selectin P	Protein Coding	P16109	59	GC01M169558	4.14283	https://www.genecards.org/cgi-bin/carddisp.pl?gene=SELP
SCARF1	Scavenger Receptor Class F Member 1	Protein Coding	Q14162	48	GC17M092149	4.13882	https://www.genecards.org/cgi-bin/carddisp.pl?gene=SCARF1
PADI2	Peptidyl Arginine Deiminase 2	Protein Coding	Q9Y2J8	54	GC01M017066	4.13769	https://www.genecards.org/cgi-bin/carddisp.pl?gene=PADI2
ZC3H12D	Zinc Finger CCCH-Type Containing 12D	Protein Coding	A2A288	43	GC06M149446	4.1324	https://www.genecards.org/cgi-bin/carddisp.pl?gene=ZC3H12D
FOXRED1	FAD Dependent Oxidoreductase Domain Containing 1	Protein Coding	Q96CU9	53	GC11P126269	4.13214	https://www.genecards.org/cgi-bin/carddisp.pl?gene=FOXRED1
MAP3K5	Mitogen-Activated Protein Kinase Kinase Kinase 5	Protein Coding	Q99683	61	GC06M136557	4.13142	https://www.genecards.org/cgi-bin/carddisp.pl?gene=MAP3K5
ACKR3	Atypical Chemokine Receptor 3	Protein Coding	P25106	53	GC02P236537	4.13063	https://www.genecards.org/cgi-bin/carddisp.pl?gene=ACKR3
HEXA	Hexosaminidase Subunit Alpha	Protein Coding	P06865	60	GC15M072340	4.12763	https://www.genecards.org/cgi-bin/carddisp.pl?gene=HEXA
PTPN22	Protein Tyrosine Phosphatase Non-Receptor Type 22	Protein Coding	Q9Y2R2	60	GC01M113813	4.12679	https://www.genecards.org/cgi-bin/carddisp.pl?gene=PTPN22
NLRP1	NLR Family Pyrin Domain Containing 1	Protein Coding	Q9C000	56	GC17M005499	4.1259	https://www.genecards.org/cgi-bin/carddisp.pl?gene=NLRP1
MMACHC	Metabolism Of Cobalamin Associated C	Protein Coding	Q9Y4U1	56	GC01P045500	4.12053	https://www.genecards.org/cgi-bin/carddisp.pl?gene=MMACHC
NOX4	NADPH Oxidase 4	Protein Coding	Q9NPH5	56	GC11M089324	4.11592	https://www.genecards.org/cgi-bin/carddisp.pl?gene=NOX4
KRIT1	KRIT1 Ankyrin Repeat Containing	Protein Coding	O00522	54	GC07M092198	4.1144	https://www.genecards.org/cgi-bin/carddisp.pl?gene=KRIT1
BBS2	Bardet-Biedl Syndrome 2	Protein Coding	Q9BXC9	53	GC16M056467	4.11216	https://www.genecards.org/cgi-bin/carddisp.pl?gene=BBS2
CYP21A2	Cytochrome P450 Family 21 Subfamily A Member 2	Protein Coding	P08686	56	GC06P173102	4.11108	https://www.genecards.org/cgi-bin/carddisp.pl?gene=CYP21A2
JUNB	JunB Proto-Oncogene, AP-1 Transcription Factor Subunit	Protein Coding	P17275	53	GC19P012791	4.11075	https://www.genecards.org/cgi-bin/carddisp.pl?gene=JUNB
EPHA3	EPH Receptor A3	Protein Coding	P29320	60	GC03P089077	4.11047	https://www.genecards.org/cgi-bin/carddisp.pl?gene=EPHA3
RPGRIP1L	RPGRIP1 Like	Protein Coding	Q68CZ1	54	GC16M053786	4.10746	https://www.genecards.org/cgi-bin/carddisp.pl?gene=RPGRIP1L
PLEKHO2	Pleckstrin Homology Domain Containing O2	Protein Coding	Q8TD55	42	GC15P192101	4.10626	https://www.genecards.org/cgi-bin/carddisp.pl?gene=PLEKHO2
GRK2	G Protein-Coupled Receptor Kinase 2	Protein Coding	P25098	61	GC11P067266	4.10597	https://www.genecards.org/cgi-bin/carddisp.pl?gene=GRK2
TBL1XR1	TBL1X/Y Related 1	Protein Coding	Q9BZK7	59	GC03M177019	4.10394	https://www.genecards.org/cgi-bin/carddisp.pl?gene=TBL1XR1
HDC	Histidine Decarboxylase	Protein Coding	P19113	59	GC15M050241	4.10185	https://www.genecards.org/cgi-bin/carddisp.pl?gene=HDC
LGMN	Legumain	Protein Coding	Q99538	56	GC14M092703	4.09877	https://www.genecards.org/cgi-bin/carddisp.pl?gene=LGMN
BACH1	BTB Domain And CNC Homolog 1	Protein Coding	O14867	54	GC21P029194	4.09837	https://www.genecards.org/cgi-bin/carddisp.pl?gene=BACH1
ABCA2	ATP Binding Cassette Subfamily A Member 2	Protein Coding	Q9BZC7	55	GC09M137007	4.0959	https://www.genecards.org/cgi-bin/carddisp.pl?gene=ABCA2
DDR1	Discoidin Domain Receptor Tyrosine Kinase 1	Protein Coding	Q08345	59	GC06P173063	4.09589	https://www.genecards.org/cgi-bin/carddisp.pl?gene=DDR1
MAP3K1	Mitogen-Activated Protein Kinase Kinase Kinase 1	Protein Coding	Q13233	63	GC05P056815	4.09183	https://www.genecards.org/cgi-bin/carddisp.pl?gene=MAP3K1
CDK4	Cyclin Dependent Kinase 4	Protein Coding	P11802	67	GC12M060215	4.09096	https://www.genecards.org/cgi-bin/carddisp.pl?gene=CDK4
PNPLA2	Patatin Like Phospholipase Domain Containing 2	Protein Coding	Q96AD5	57	GC11P015747	4.09007	https://www.genecards.org/cgi-bin/carddisp.pl?gene=PNPLA2
CR2	Complement C3d Receptor 2	Protein Coding	P20023	59	GC01P207454	4.08831	https://www.genecards.org/cgi-bin/carddisp.pl?gene=CR2
MANBA	Mannosidase Beta	Protein Coding	O00462	55	GC04M102631	4.08626	https://www.genecards.org/cgi-bin/carddisp.pl?gene=MANBA
STAT4	Signal Transducer And Activator Of Transcription 4	Protein Coding	Q14765	59	GC02M191029	4.08199	https://www.genecards.org/cgi-bin/carddisp.pl?gene=STAT4
IL31RA	Interleukin 31 Receptor A	Protein Coding	Q8NI17	56	GC05P055840	4.08188	https://www.genecards.org/cgi-bin/carddisp.pl?gene=IL31RA
MITF	Melanocyte Inducing Transcription Factor	Protein Coding	O75030	61	GC03P069740	4.07973	https://www.genecards.org/cgi-bin/carddisp.pl?gene=MITF
PTGER2	Prostaglandin E Receptor 2	Protein Coding	P43116	61	GC14P052314	4.07718	https://www.genecards.org/cgi-bin/carddisp.pl?gene=PTGER2
APBA3	Amyloid Beta Precursor Protein Binding Family A Member 3	Protein Coding	O96018	50	GC19M003750	4.07595	https://www.genecards.org/cgi-bin/carddisp.pl?gene=APBA3
GNAI2	G Protein Subunit Alpha I2	Protein Coding	P04899	60	GC03P050226	4.07539	https://www.genecards.org/cgi-bin/carddisp.pl?gene=GNAI2
NBN	Nibrin	Protein Coding	O60934	61	GC08M089933	4.07426	https://www.genecards.org/cgi-bin/carddisp.pl?gene=NBN
SCD	Stearoyl-CoA Desaturase	Protein Coding	O00767	61	GC10P100347	4.07334	https://www.genecards.org/cgi-bin/carddisp.pl?gene=SCD
[truncated: 709 more rows]

## Sheet: Table S4
Table S4 WGCNA
[truncated: 2,587 more rows]

## Sheet: Table S5
Table S5 Differential gene expression analysis
gene	conMean	treatMean	logFC	pvalue	fdr
[truncated: 343 more rows]

## Sheet: Table S6
Table S6 Correlation analysis with immune cell infiltration
[truncated: 77 more rows]

[truncated: 4 more sheets: Table S7, Table S8, Table S9, Table S10]
